# Supplementary material for: Forecasting the magnitude of the largest expected earthquake
Source: Nat Commun. 2019 Sep 6;10:4051. doi: 10.1038/s41467-019-11958-4 (PMC6731311; doi:10.1038/s41467-019-11958-4)
Supplement: Supplementary file 3 — Source Data [file 41467_2019_11958_MOESM3_ESM.xlsx]

## Sheet: Figure 2
Figure 2
	Earthquake catalog			ETAS fit
	time	magnitude		time	rate
	3.00934e-07	6.5		0.0501053	215.926
	0.00112866	4.1		0.0532496	222.103
	0.00159694	3.4		0.0560728	213.406
	0.00166234	3.5		0.0590769	200.18
	0.00263294	3.3		0.0595305	199.413
	0.00342426	3.3		0.0630673	185.499
	0.00490377	3.3		0.0649762	180.281
	0.00527762	3.7		0.0662879	176.312
	0.00771431	3.9		0.0666579	176.588
	0.0100581	4		0.0723619	160.325
	0.0103936	3.6		0.084482	132.821
	0.0106469	3.5		0.0856909	137.087
	0.0109963	4.9		0.0952172	125.643
	0.0115331	4.1		0.0964312	152.574
	0.0121498	3.4		0.0967627	152.916
	0.0186083	3.5		0.109167	123.029
	0.0197618	3.9		0.110194	598.68
	0.0255597	3.4		0.110959	575.143
	0.0266865	3.5		0.111598	580.864
	0.0268393	3.3		0.115533	487.65
	0.0277142	3.7		0.115623	486.812
	0.0279774	4.6		0.120664	403.058
	0.0284825	5.8		0.12865	317.831
	0.0291261	3.9		0.130356	304.715
	0.029863	4.4		0.140441	247.856
	0.0337884	3.6		0.141632	242.936
	0.0340114	3.5		0.14337	238.892
	0.0344258	4.1		0.144614	235.337
	0.0353339	3.3		0.150062	213.178
	0.0357679	4		0.151467	208.826
	0.0361546	3.3		0.159585	185.124
	0.0368462	3.6		0.162917	176.921
	0.0387093	4.6		0.173016	156.084
	0.0417206	3.5		0.185035	136.578
	0.044834	3.3		0.186126	150.473
	0.0459195	3.9		0.189557	143.972
	0.0501053	5		0.197161	131.46
	0.0532496	4.4		0.200014	128.102
	0.0560728	3.6		0.222058	105.681
	0.0590769	3.6		0.240976	92.0104
	0.0595305	3.3		0.25723	83.006
	0.0630673	3.8		0.266901	80.5187
	0.0649762	3.3		0.30741	64.7796
	0.0662879	3.7		0.316112	62.7891
	0.0666579	3.8		0.322251	61.7574
	0.0723619	3.3		0.33707	62.8634
	0.084482	4.4		0.363554	55.2224
	0.0856909	4.6		0.412189	46.222
	0.0952172	5.1		0.418999	45.9407
	0.0964312	3.7		0.422101	49.1985
	0.0967627	4.1		0.43076	46.994
	0.109167	6.4		0.436995	50.413
	0.110194	3.3		0.437443	51.0135
	0.110959	5		0.483414	40.6512
	0.111598	4.3		0.518381	37.2815
	0.115533	3.5		0.638755	29.5434
	0.115623	3.9		0.682941	27.9035
	0.120664	3.9		0.750895	25.831
	0.12865	3.4		0.804234	24.9524
	0.130356	4.5		0.809252	25.2407
	0.140441	3.5		0.832899	24.3573
	0.141632	4.2		0.841979	24.3916
	0.14337	3.9		0.866282	23.8122
	0.144614	3.3		0.890027	23.2823
	0.150062	3.4		0.950453	21.9289
	0.151467	3.9		1.0464	20.175
	0.159585	3.3		1.07705	19.8585
	0.162917	3.8		1.15218	18.8693
	0.173016	3.4		1.16564	19.0124
	0.185035	4.8		1.16601	3446.24
	0.186126	3.6		1.16688	3363.01
	0.189557	3.6		1.16699	3352.54
	0.197161	3.5		1.1674	3278.01
	0.200014	4.2		1.16766	3228.51
	0.222058	3.6		1.16791	3185.53
	0.240976	3.3		1.16819	3134.03
	0.25723	4.1		1.16829	3116.19
	0.266901	3.4		1.16848	3082.81
	0.30741	3.4		1.16892	3014.34
	0.316112	3.5		1.16899	3003.83
	0.322251	4.6		1.16913	2980.42
	0.33707	3.8		1.16936	2949.12
	0.363554	3.3		1.16965	2906.97
	0.412189	3.5		1.17048	2821.44
	0.418999	4.2		1.17112	2729.04
	0.422101	3.3		1.17112	2729.61
	0.43076	4.4		1.17137	2694.93
	0.436995	3.4		1.17193	2628.77
	0.437443	3.3		1.17207	2611.07
	0.483414	3.7		1.1724	2571.49
	0.518381	3.9		1.17245	2569.49
	0.638755	3.6		1.17307	2491.88
	0.682941	4		1.17315	2482.96
	0.750895	4.2		1.17375	2413.89
	0.804234	3.3		1.17379	2411.12
	0.809252	3.3		1.17415	2373.61
	0.832899	3.3		1.17417	2374.28
	0.841979	3.6		1.17433	2358.29
	0.866282	3.5		1.17485	2304.15
	0.890027	3.9		1.1757	2225.41
	0.950453	3.8		1.17571	2225.66
	1.0464	3.3		1.1758	2219.82
	1.07705	3.6		1.17634	2170.05
	1.15218	3.3		1.17689	2120.89
	1.16564	7.3		1.17735	2082.25
	1.16601	5.7		1.17815	2014.67
	1.16688	4.7		1.17817	2014.82
	1.16699	4.6		1.17848	1992.42
	1.1674	3.9		1.17876	1970.55
	1.16766	4.4		1.17886	1963.32
	1.16791	3.6		1.17934	1983.93
	1.16819	3.7		1.17979	1953.77
	1.16829	3.7		1.1801	1931.91
	1.16848	4.6		1.18114	2019.22
	1.16892	3.4		1.18153	1989.12
	1.16899	3.8		1.18206	1948.81
	1.16913	4.4		1.18255	1912.79
	1.16936	4.3		1.18404	1809.75
	1.16965	5.3		1.18436	1789.74
	1.17048	3.9		1.18727	1618.04
	1.17112	3.3		1.18784	1598.15
	1.17112	3.5		1.18806	1588.87
	1.17137	4.6		1.18818	1583.25
	1.17193	3.5		1.18861	1561.9
	1.17207	4.2		1.18929	1530.37
	1.1724	4.1		1.18962	1516.92
	1.17245	3.4		1.19183	1418.58
	1.17307	3.5		1.19215	1406.49
	1.17315	3.7		1.19278	1381.25
	1.17375	3.8		1.19443	1336.1
	1.17379	4.1		1.19552	1296.7
	1.17415	3.9		1.19866	1192.57
	1.17417	3.9		1.1989	1186.35
	1.17433	3.8		1.1998	1160.08
	1.17485	4.5		1.20042	1144.95
	1.1757	3.6		1.20084	1134.06
	1.17571	3.9		1.20128	1122.58
	1.1758	4		1.20183	1108.2
	1.17634	3.8		1.20185	1109.23
	1.17689	3.8		1.20232	1097.45
	1.17735	3.6		1.20446	1045.14
	1.17815	3.8		1.20854	954.997
	1.17817	3.9		1.21006	925.274
	1.17848	3.3		1.21038	920.709
	1.17876	3.3		1.21128	904.282
	1.17886	5.4		1.21158	899.895
	1.17934	4.3		1.2124	886.064
	1.17979	3.9		1.2134	869.273
	1.1801	5.9		1.21411	857.895
	1.18114	3.6		1.2146	852.022
	1.18153	3.3		1.21857	791
	1.18206	3.6		1.22141	752.563
	1.18255	3.5		1.2241	719.766
	1.18404	3.5		1.22653	693.245
	1.18436	3.3		1.22966	659.732
	1.18727	4.6		1.23153	641.325
	1.18784	3.9		1.23375	620.718
	1.18806	3.3		1.23471	776.387
	1.18818	3.4		1.23633	747.589
	1.18861	3.8		1.23754	728.147
	1.18929	3.9		1.23814	719.37
	1.18962	3.7		1.23871	714.86
	1.19183	3.7		1.23874	718.145
	1.19215	3.3		1.24022	696.858
	1.19278	4.9		1.2407	690.915
	1.19443	3.4		1.24101	687.56
	1.19552	3.3		1.24142	682.759
	1.19866	3.6		1.24312	661.416
	1.1989	3.3		1.24599	631.05
	1.1998	4		1.25021	588.74
	1.20042	3.4		1.25425	555.124
	1.20084	3.4		1.25548	546.789
	1.20128	3.4		1.25709	535.41
	1.20183	3.7		1.26191	501.244
	1.20185	3.4		1.26276	496.231
	1.20232	3.8		1.26541	480.475
	1.20446	3.5		1.26768	467.511
	1.20854	3.3		1.26794	466.98
	1.21006	3.7		1.27035	454.709
	1.21038	3.3		1.27144	580.34
	1.21128	3.5		1.27382	555.04
	1.21158	3.6		1.27457	549.864
	1.2124	3.4		1.27725	523.366
	1.2134	3.4		1.27791	519.859
	1.21411	3.9		1.27814	518.447
	1.2146	3.5		1.27977	504.891
	1.21857	3.6		1.28146	493.813
	1.22141	3.7		1.28368	476.831
	1.2241	3.9		1.28379	477.077
	1.22653	3.4		1.28521	468.428
	1.22966	3.3		1.28589	464.395
	1.23153	3.4		1.2894	445.076
	1.23375	5.9		1.29018	444.555
	1.23471	3.7		1.29307	436.118
	1.23633	3.6		1.29378	434.021
	1.23754	3.5		1.29445	430.557
	1.23814	4.2		1.29565	424.217
	1.23871	4.1		1.2971	416.638
	1.23874	3.6		1.29736	415.991
	1.24022	3.5		1.30244	391.294
	1.2407	3.5		1.30372	386.157
	1.24101	3.5		1.30891	364.87
	1.24142	3.6		1.30941	368.442
	1.24312	4.2		1.31342	353.077
	1.24599	3.8		1.31401	352.117
	1.25021	4		1.31603	345.313
	1.25425	3.8		1.32042	331.04
	1.25548	3.7		1.3232	322.998
	1.25709	3.4		1.32368	322.765
	1.26191	3.3		1.32528	318.712
	1.26276	3.6		1.32647	315.952
	1.26541	3.3		1.32932	308.699
	1.26768	3.5		1.33059	305.822
	1.26794	3.7		1.33141	304.205
	1.27035	5.8		1.33391	298.674
	1.27144	4.3		1.33833	288.567
	1.27382	4.1		1.33865	289.35
	1.27457	3.9		1.34501	277.707
	1.27725	4		1.34935	268.76
	1.27791	3.4		1.35159	264.991
	1.27814	3.7		1.35212	268.314
	1.27977	4.1		1.35255	269.673
	1.28146	3.3		1.35486	264.747
	1.28368	3.5		1.35854	257.248
	1.28379	3.8		1.36451	247.363
	1.28521	3.4		1.36691	246.118
	1.28589	4.2		1.3781	227.744
	1.2894	4.2		1.38047	224.868
	1.29018	4.6		1.38432	219.867
	1.29307	3.9		1.38477	227.692
	1.29378	3.3		1.38727	224.037
	1.29445	3.4		1.39663	209.493
	1.29565	3.3		1.39914	206.619
	1.2971	3.4		1.40255	203.725
	1.29736	3.6		1.40629	199.69
	1.30244	3.4		1.41481	226.777
	1.30372	3.3		1.41528	241.589
	1.30891	4.3		1.41899	229.881
	1.30941	3.3		1.42776	209.057
	1.31342	3.6		1.43254	203.769
	1.31401	3.3		1.43581	199.061
	1.31603	3.3		1.43804	195.967
	1.32042	3.3		1.44183	192.12
	1.3232	3.6		1.44602	187.588
	1.32368	3.4		1.45425	178.634
	1.32528	3.4		1.45519	187.681
	1.32647	3.5		1.45863	182.423
	1.32932	3.3		1.49299	148.884
	1.33059	3.3		1.49434	155.931
	1.33141	3.6		1.49989	151.834
	1.33391	3.6		1.50112	151.369
	1.33833	3.7		1.51168	142.776
	1.33865	4.2		1.51526	140.718
	1.34501	3.4		1.51634	195.836
	1.34935	3.5		1.51878	193.863
	1.35159	4.2		1.52081	187.737
	1.35212	3.9		1.52195	185.245
	1.35255	3.3		1.54139	149.545
	1.35486	3.3		1.55022	141.769
	1.35854	3.9		1.55069	149.798
	1.36451	4.1		1.55879	141.468
	1.36691	3.7		1.5617	139.549
	1.3781	3.4		1.56687	135.868
	1.38047	3.4		1.58016	129.356
	1.38432	4.5		1.59154	122.413
	1.38477	3.6		1.63082	105.36
	1.38727	3.3		1.64047	102.575
	1.39663	3.3		1.64126	104.157
	1.39914	3.8		1.64817	102.155
	1.40255	3.5		1.65497	100.617
	1.40629	5.4		1.65896	100.31
	1.41481	4.8		1.65897	101.135
	1.41528	3.5		1.66016	102.799
	1.41899	3.4		1.66508	101.082
	1.42776	4.2		1.69262	91.3846
	1.43254	3.6		1.70868	92.1572
	1.43581	3.3		1.71236	99.3148
	1.43804	3.9		1.72249	93.3276
	1.44183	3.8		1.73045	90.9422
	1.44602	3.9		1.74207	87.0558
	1.45425	4.6		1.76238	81.8076
	1.45519	3.3		1.76502	82.2282
	1.45863	3.7		1.77461	81.4167
	1.49299	4.5		1.77588	136.257
	1.49434	3.9		1.81139	88.4597
	1.49989	3.4		1.82726	82.3808
	1.50112	3.4		1.84289	77.9922
	1.51168	3.3		1.87403	72.3279
	1.51526	5.4		1.88159	72.7321
	1.51634	4.5		1.91478	66.3363
	1.51878	3.6		1.97046	59.6219
	1.52081	3.6		1.98509	58.9378
	1.52195	3.5		2.01188	58.4416
	1.54139	3.8		2.01255	58.9789
	1.55022	4.5		2.01663	59.7674
	1.55069	3.9		2.02736	58.7337
	1.55879	3.6		2.03031	59.4601
	1.5617	3.7		2.06003	54.9047
	1.56687	4.4		2.08321	52.8613
	1.58016	3.6		2.10249	51.6974
	1.59154	3.9		2.10271	52.3345
	1.63082	3.4		2.10902	54.7236
	1.64047	3.8		2.1096	55.3658
	1.64126	3.6		2.11687	54.3663
	1.64817	3.7		2.14551	55.1604
	1.65497	3.7		2.14782	56.7195
	1.65896	3.4
	1.65897	3.9
	1.66016	3.6
	1.66508	3.5
	1.69262	4.6
	1.70868	4.6
	1.71236	3.5
	1.72249	3.8
	1.73045	3.5
	1.74207	3.6
	1.76238	3.6
	1.76502	4
	1.77461	5.4
	1.77588	3.4
	1.81139	3.6
	1.82726	3.5
	1.84289	4.2
	1.87403	4
	1.88159	3.3
	1.91478	3.3
	1.97046	3.7
	1.98509	4.4
	2.01188	3.3
	2.01255	3.8
	2.01663	3.8
	2.02736	3.7
	2.03031	3.4
	2.06003	3.4
	2.08321	3.6
	2.10249	3.3
	2.10271	4.2
	2.10902	3.4
	2.1096	3.6
	2.11687	4.8
	2.14551	3.9
	2.14782	3.9
	2.17408	3.4
	2.19597	3.3
	2.24992	3.7
	2.25262	4
	2.29357	3.6
	2.30573	4.5
	2.31857	3.5
	2.3438	3.6
	2.35711	3.8
	2.36865	3.3
	2.40053	3.4
	2.43193	3.4
	2.48065	3.6
	2.50975	3.9
	2.52006	3.4
	2.52238	3.8
	2.56435	4.1
	2.6007	3.4
	2.62562	4
	2.6294	3.4
	2.65791	4.4
	2.6752	3.8
	2.71842	3.4
	2.77129	3.7
	2.77936	3.6
	2.8091	3.3
	2.83534	3.6
	2.87394	3.3
	2.89831	3.6
	2.91466	4.4
	2.92633	3.3
	2.95932	3.3
	2.96081	3.5
	3.00711	3.4
	3.02333	3.4
	3.02733	3.5
	3.0625	3.8
	3.11409	3.9
	3.14934	3.3
	3.18841	3.3
	3.25654	3.3
	3.27493	3.4
	3.30409	3.7
	3.40776	3.3
	3.43244	3.7
	3.43542	3.8
	3.46343	3.4
	3.46468	4.2
	3.48345	3.4
	3.54682	3.4
	3.63256	3.9
	3.65135	3.6
	3.69301	3.3
	3.73175	3.3
	3.81626	3.5
	3.89377	3.8
	3.93694	3.3
	3.96902	5.8
	3.98104	3.5
	3.99434	3.9
	4.01446	3.8
	4.0367	3.5
	4.04477	3.4
	4.0807	3.3
	4.18548	3.8
	4.25799	3.5
	4.37045	4.1
	4.37066	3.8
	4.37161	3.5
	4.44857	3.9
	4.47603	3.3
	4.49766	3.6
	4.57429	3.3
	4.64282	4
	4.6939	3.7
	4.72984	3.3
	4.73522	3.8
	4.7888	3.6
	4.78903	3.3
	4.85115	5.5
	4.85467	4
	4.85848	3.9
	4.85978	3.8
	4.86329	4
	4.96318	3.3
	4.97256	5
	4.97334	3.4

## Sheet: Figure 3
Figure 3
	Bayesian predictive distribution
	DT = 5 days						DT = 10 days						DT = 15 days
	m	PB		m	pB		m	PB		m	pB		m	PB		m	pB
	4.33809	0		3.367	0		4.48684	0		3.367	0		4.73591	0		3.367	0
	4.33809	1.01602e-05		3.434	0		4.48684	1.02939e-05		3.434	0		4.73591	1.0453e-05		3.434	0
	4.41669	2.03205e-05		3.501	0		4.60373	2.05878e-05		3.501	0		4.78197	2.09061e-05		3.501	0
	4.42977	3.04807e-05		3.568	0		4.61907	3.08817e-05		3.568	0		4.83189	3.13591e-05		3.568	0
	4.43859	4.06409e-05		3.635	0		4.63664	4.11756e-05		3.635	0		4.83374	4.18121e-05		3.635	0
	4.45529	5.08011e-05		3.702	0		4.67641	5.14695e-05		3.702	0		4.84007	5.22652e-05		3.702	0
	4.50185	6.09614e-05		3.769	0		4.69177	6.17633e-05		3.769	0		4.84535	6.27182e-05		3.769	0
	4.52762	7.11216e-05		3.836	0		4.72325	7.20572e-05		3.836	0		4.86423	7.31712e-05		3.836	0
	4.52823	8.12818e-05		3.903	0		4.72394	8.23511e-05		3.903	0		4.86706	8.36243e-05		3.903	0
	4.53017	9.1442e-05		3.97	0		4.72799	9.2645e-05		3.97	0		4.89997	9.40773e-05		3.97	0
	4.5325	0.000101602		4.037	0		4.73282	0.000102939		4.037	0		4.90118	0.00010453		4.037	0
	4.53884	0.000111762		4.104	0		4.73733	0.000113233		4.104	0		4.9057	0.000114983		4.104	0
	4.54283	0.000121923		4.171	0		4.73828	0.000123527		4.171	0		4.91689	0.000125436		4.171	0
	4.55561	0.000132083		4.238	0		4.75728	0.000133821		4.238	0		4.91888	0.000135889		4.238	0
	4.55595	0.000142243		4.305	0		4.77332	0.000144114		4.305	0		4.92153	0.000146342		4.305	0
	4.55705	0.000152403		4.372	0.000151645		4.77702	0.000154408		4.372	0		4.92518	0.000156796		4.372	0
	4.55706	0.000162564		4.439	0.000454936		4.78164	0.000164702		4.439	0		4.92604	0.000167249		4.439	0
	4.55744	0.000172724		4.506	0.00030329		4.78612	0.000174996		4.506	0.00015364		4.92866	0.000177702		4.506	0
	4.55779	0.000182884		4.573	0.00257797		4.79223	0.00018529		4.573	0		4.93684	0.000188155		4.573	0
	4.56092	0.000193044		4.64	0.00439771		4.8052	0.000195584		4.64	0.00046092		4.93806	0.000198608		4.64	0
	4.5614	0.000203205		4.707	0.00909871		4.80871	0.000205878		4.707	0.00030728		4.94483	0.000209061		4.707	0
	4.56438	0.000213365		4.774	0.0197139		4.81019	0.000216172		4.774	0.00122912		4.9519	0.000219514		4.774	0.000156015
	4.56776	0.000223525		4.841	0.0344235		4.81222	0.000226466		4.841	0.00245824		4.95967	0.000229967		4.841	0.000624062
	4.56874	0.000233685		4.908	0.0565637		4.82183	0.000236759		4.908	0.00798929		4.96073	0.00024042		4.908	0.000936093
	4.57664	0.000243845		4.975	0.0847697		4.82204	0.000247053		4.975	0.0165931		4.96122	0.000250873		4.975	0.00249625
	4.57686	0.000254006		5.042	0.134054		4.82274	0.000257347		5.042	0.0262725		4.96768	0.000261326		5.042	0.00436843
	4.57774	0.000264166		5.109	0.176515		4.82453	0.000267641		5.109	0.0430192		4.96978	0.000271779		5.109	0.0137294
	4.57782	0.000274326		5.176	0.231865		4.82466	0.000277935		5.176	0.0651434		4.97193	0.000282232		5.176	0.0224662
	4.58164	0.000284486		5.243	0.302229		4.82666	0.000288229		5.243	0.104322		4.97569	0.000292685		5.243	0.0354155
	4.5821	0.000294647		5.31	0.346054		4.83108	0.000298523		5.31	0.142732		4.97854	0.000303138		5.31	0.0589738
	4.58538	0.000304807		5.377	0.420815		4.84016	0.000308817		5.377	0.189438		4.97993	0.000313591		5.377	0.090645
	4.58702	0.000314967		5.444	0.468735		4.84112	0.000319111		5.444	0.253967		4.98053	0.000324044		5.444	0.131521
	4.58967	0.000325127		5.511	0.510589		4.84327	0.000329405		5.511	0.304515		4.98421	0.000334497		5.511	0.181758
	4.59071	0.000335287		5.578	0.584895		4.84801	0.000339698		5.578	0.385944		4.99439	0.00034495		5.578	0.22279
	4.59432	0.000345448		5.645	0.616286		4.84905	0.000349992		5.645	0.424354		4.9981	0.000355403		5.645	0.297677
	4.59442	0.000355608		5.712	0.619016		4.85549	0.000360286		5.712	0.494721		5.00328	0.000365856		5.712	0.349787
	4.59452	0.000365768		5.779	0.646312		4.85605	0.00037058		5.779	0.543118		5.00507	0.000376309		5.779	0.426702
	4.59666	0.000375928		5.846	0.647828		4.86014	0.000380874		5.846	0.580299		5.0055	0.000386762		5.846	0.46477
	4.59953	0.000386089		5.913	0.652226		4.8623	0.000391168		5.913	0.599197		5.00581	0.000397215		5.913	0.535133
	4.60094	0.000396249		5.98	0.635393		4.86413	0.000401462		5.98	0.62593		5.01015	0.000407668		5.98	0.563996
	4.60347	0.000406409		6.047	0.605519		4.86515	0.000411756		6.047	0.644674		5.01116	0.000418121		6.047	0.579909
	4.60382	0.000416569		6.114	0.581711		4.86923	0.00042205		6.114	0.629771		5.0125	0.000428574		6.114	0.620473
	4.6076	0.00042673		6.181	0.55032		4.86999	0.000432343		6.181	0.627466		5.01704	0.000439027		6.181	0.631394
	4.60872	0.00043689		6.248	0.525905		4.87019	0.000442637		6.248	0.620399		5.01719	0.00044948		6.248	0.618133
	4.60917	0.00044705		6.315	0.495728		4.87425	0.000452931		6.315	0.586752		5.02028	0.000459934		6.315	0.642004
	4.61179	0.00045721		6.382	0.454481		4.87495	0.000463225		6.382	0.583064		5.02035	0.000470387		6.382	0.622346
	4.61519	0.00046737		6.449	0.42127		4.87529	0.000473519		6.449	0.543579		5.02066	0.00048084		6.449	0.597071
	4.61955	0.000477531		6.516	0.382297		4.87626	0.000483813		6.516	0.5339		5.02343	0.000491293		6.516	0.579597
	4.63154	0.000487691		6.583	0.365162		4.87647	0.000494107		6.583	0.486732		5.0302	0.000501746		6.583	0.555415
	4.63246	0.000497851		6.65	0.32725		4.87739	0.000504401		6.65	0.464915		5.03116	0.000512199		6.65	0.540593
	4.63496	0.000508011		6.717	0.30602		4.87785	0.000514695		6.717	0.416826		5.03392	0.000522652		6.717	0.492385
	4.63664	0.000518172		6.784	0.281453		4.8784	0.000524988		6.784	0.384254		5.03617	0.000533105		6.784	0.480216
	4.63758	0.000528332		6.851	0.254764		4.87924	0.000535282		6.851	0.343232		5.03884	0.000543558		6.851	0.438403
	4.64161	0.000538492		6.918	0.235505		4.88221	0.000545576		6.918	0.335089		5.0393	0.000554011		6.918	0.409072
	4.64337	0.000548652		6.985	0.210332		4.8825	0.00055587		6.985	0.298216		5.04062	0.000564464		6.985	0.381614
	4.6436	0.000558812		7.052	0.184401		4.8826	0.000566164		7.052	0.269331		5.04086	0.000574917		7.052	0.342298
	4.6446	0.000568973		7.119	0.164838		4.88268	0.000576458		7.119	0.252431		5.04272	0.00058537		7.119	0.311095
	4.64622	0.000579133		7.186	0.154072		4.88317	0.000586752		7.186	0.230153		5.04328	0.000595823		7.186	0.292061
	4.64649	0.000589293		7.253	0.144215		4.88495	0.000597046		7.253	0.214943		5.04497	0.000606276		7.253	0.262418
	4.64682	0.000599453		7.32	0.122226		4.88594	0.00060734		7.32	0.193587		5.04518	0.000616729		7.32	0.243384
	4.65153	0.000609614		7.387	0.114795		4.88711	0.000617633		7.387	0.176686		5.04875	0.000627182		7.387	0.227939
	4.65252	0.000619774		7.454	0.100086		4.88791	0.000627927		7.454	0.153947		5.04933	0.000637635		7.454	0.193459
	4.656	0.000629934		7.521	0.0925036		4.88802	0.000638221		7.521	0.145805		5.0497	0.000648088		7.521	0.182226
	4.65704	0.000640094		7.588	0.0811302		4.88855	0.000648515		7.588	0.130133		5.05106	0.000658541		7.588	0.163192
	4.65714	0.000650255		7.655	0.0753677		4.89252	0.000658809		7.655	0.106626		5.05112	0.000668994		7.655	0.152739
	4.65894	0.000660415		7.722	0.0639943		4.89329	0.000669103		7.722	0.0904941		5.05121	0.000679447		7.722	0.134485
	4.66067	0.000670575		7.789	0.0586867		4.89379	0.000679397		7.789	0.0881895		5.05395	0.0006899		7.789	0.116544
	4.66093	0.000680735		7.856	0.0473133		4.89382	0.000689691		7.856	0.0829657		5.05423	0.000700353		7.856	0.101878
	4.66297	0.000690895		7.923	0.0468584		4.89403	0.000699985		7.923	0.0706745		5.05578	0.000710806		7.923	0.0942333
	4.66303	0.000701056		7.99	0.042309		4.89477	0.000710278		7.99	0.0625315		5.05605	0.000721259		7.99	0.0850284
	4.66359	0.000711216		8.057	0.0366981		4.8953	0.000720572		8.057	0.0563859		5.05717	0.000731712		8.057	0.0744194
	4.66375	0.000721376		8.124	0.0306323		4.89967	0.000730866		8.124	0.0534668		5.05765	0.000742165		8.124	0.0653705
	4.66508	0.000731536		8.191	0.0292675		4.90039	0.00074116		8.191	0.0436338		5.05833	0.000752618		8.191	0.0592859
	4.66634	0.000741697		8.258	0.0253247		4.901	0.000751454		8.258	0.0404074		5.05939	0.000763072		8.258	0.0525772
	4.66757	0.000751857		8.325	0.0200172		4.90265	0.000761748		8.325	0.0341081		5.05954	0.000773525		8.325	0.0427482
	4.669	0.000762017		8.392	0.0198655		4.90298	0.000772042		8.392	0.0287307		5.06036	0.000783978		8.392	0.0354155
	4.66904	0.000772177		8.459	0.0153162		4.90319	0.000782336		8.459	0.0236606		5.06134	0.000794431		8.459	0.0271467
	4.67191	0.000782337		8.526	0.0142546		4.90394	0.00079263		8.526	0.0195123		5.06141	0.000804884		8.526	0.0229343
	4.67221	0.000792498		8.593	0.0107668		4.90394	0.000802923		8.593	0.013674		5.06215	0.000815337		8.593	0.0143534
	4.67221	0.000802658		8.66	0.00955365		4.90613	0.000813217		8.66	0.0122912		5.06239	0.00082579		8.66	0.0138854
	4.67324	0.000812818		8.727	0.00561087		4.90729	0.000823511		8.727	0.00768201		5.06263	0.000836243		8.727	0.00795679
	4.67387	0.000822978		8.794	0.00424606		4.90747	0.000833805		8.794	0.00445556		5.06309	0.000846696		8.794	0.00624062
	4.67482	0.000833139		8.861	0.00227468		4.90772	0.000844099		8.861	0.00399464		5.06345	0.000857149		8.861	0.00436843
	4.67494	0.000843299		8.928	0.0016681		4.90811	0.000854393		8.928	0.000921841		5.06399	0.000867602		8.928	0.00124812
	4.67596	0.000853459		8.995	0.0016681		4.90894	0.000864687		8.995	0.00107548		5.0663	0.000878055		8.995	0.000936093
	4.67706	0.000863619		9.062	0.00121316		4.90898	0.000874981		9.062	0.000768201		5.06631	0.000888508		9.062	0.000468046
	4.67833	0.00087378		9.129	0.000151645		4.90904	0.000885275		9.129	0.00030728		5.06796	0.000898961		9.129	0
	4.681	0.00088394		9.196	0.00030329		4.90969	0.000895568		9.196	0.00015364		5.06882	0.000909414		9.196	0.000156015
	4.68102	0.0008941		9.263	0.00030329		4.91114	0.000905862		9.263	0.00015364		5.06999	0.000919867		9.263	0
	4.68174	0.00090426		9.33	0.000151645		4.9126	0.000916156		9.33	0.00015364		5.07129	0.00093032		9.33	0
	4.68248	0.00091442		9.397	0		4.91298	0.00092645		9.397	0		5.07138	0.000940773		9.397	0
	4.68339	0.000924581		9.464	0		4.91319	0.000936744		9.464	0.00030728		5.07151	0.000951226		9.464	0.000156015
	4.68468	0.000934741		9.531	0.00030329		4.91589	0.000947038		9.531	0		5.07275	0.000961679		9.531	0
	4.68569	0.000944901		9.598	0		4.91599	0.000957332		9.598	0		5.07311	0.000972132		9.598	0
	4.68581	0.000955061		9.665	0		4.91756	0.000967626		9.665	0		5.07414	0.000982585		9.665	0.000156015
	4.68718	0.000965222		9.732	0		4.91884	0.00097792		9.732	0		5.07578	0.000993038		9.732	0
	4.68862	0.000975382		9.799	0		4.9189	0.000988213		9.799	0		5.07679	0.00100349		9.799	0
	4.69127	0.000985542		9.866	0		4.91988	0.000998507		9.866	0		5.07714	0.00101394		9.866	0
	4.69221	0.000995702		9.933	0		4.9202	0.0010088		9.933	0		5.07753	0.0010244		9.933	0
	4.69279	0.00100586		10	0		4.92097	0.0010191		10	0		5.07771	0.00103485		10	0
	4.69523	0.00101602					4.92458	0.00102939					5.07826	0.0010453
	4.69602	0.00102618					4.92464	0.00103968					5.07831	0.00105576
	4.69609	0.00103634					4.92501	0.00104998					5.07981	0.00106621
	4.69658	0.0010465					4.92601	0.00106027					5.07995	0.00107666
	4.69662	0.00105666					4.92668	0.00107056					5.0807	0.00108712
	4.69679	0.00106682					4.92692	0.00108086					5.08177	0.00109757
	4.6971	0.00107698					4.92722	0.00109115					5.08296	0.00110802
	4.698	0.00108714					4.92837	0.00110145					5.08313	0.00111847
	4.69994	0.0010973					4.92889	0.00111174					5.08396	0.00112893
	4.70155	0.00110746					4.93081	0.00112203					5.08453	0.00113938
	4.70157	0.00111762					4.93571	0.00113233					5.08514	0.00114983
	4.70299	0.00112779					4.93584	0.00114262					5.08536	0.00116029
	4.70511	0.00113795					4.93609	0.00115292					5.08577	0.00117074
	4.70772	0.00114811					4.93864	0.00116321					5.08645	0.00118119
	4.70821	0.00115827					4.93934	0.0011735					5.08692	0.00119165
	4.70929	0.00116843					4.93983	0.0011838					5.08837	0.0012021
	4.70975	0.00117859					4.94055	0.00119409					5.08865	0.00121255
	4.71057	0.00118875					4.94066	0.00120439					5.09089	0.00122301
	4.71078	0.00119891					4.94089	0.00121468					5.09303	0.00123346
	4.71109	0.00120907					4.94125	0.00122497					5.09323	0.00124391
	4.71124	0.00121923					4.94214	0.00123527					5.09377	0.00125436
	4.71252	0.00122939					4.94215	0.00124556					5.09443	0.00126482
	4.71483	0.00123955					4.94296	0.00125585					5.09685	0.00127527
	4.7155	0.00124971					4.94345	0.00126615					5.09702	0.00128572
	4.71583	0.00125987					4.94432	0.00127644					5.09746	0.00129618
	4.71651	0.00127003					4.94473	0.00128674					5.09788	0.00130663
	4.71683	0.00128019					4.94509	0.00129703					5.09851	0.00131708
	4.72009	0.00129035					4.94579	0.00130732					5.09892	0.00132754
	4.72013	0.00130051					4.94599	0.00131762					5.09984	0.00133799
	4.72047	0.00131067					4.94663	0.00132791					5.09994	0.00134844
	4.72065	0.00132083					4.94698	0.00133821					5.1	0.00135889
	4.7211	0.00133099					4.94781	0.0013485					5.10061	0.00136935
	4.72128	0.00134115					4.94792	0.00135879					5.10141	0.0013798
	4.72166	0.00135131					4.94858	0.00136909					5.10145	0.00139025
	4.72186	0.00136147					4.9486	0.00137938					5.10269	0.00140071
	4.72281	0.00137163					4.94884	0.00138968					5.10295	0.00141116
	4.72549	0.00138179					4.94988	0.00139997					5.10335	0.00142161
	4.72583	0.00139195					4.95029	0.00141026					5.10374	0.00143207
	4.72688	0.00140211					4.95092	0.00142056					5.10475	0.00144252
	4.72705	0.00141227					4.95103	0.00143085					5.10476	0.00145297
	4.72861	0.00142243					4.95121	0.00144114					5.10553	0.00146342
	4.72894	0.00143259					4.95151	0.00145144					5.10592	0.00147388
	4.72898	0.00144275					4.95225	0.00146173					5.10609	0.00148433
	4.72913	0.00145291					4.95275	0.00147203					5.1082	0.00149478
	4.73049	0.00146307					4.95281	0.00148232					5.10953	0.00150524
	4.7317	0.00147323					4.95352	0.00149261					5.10974	0.00151569
	4.732	0.00148339					4.95364	0.00150291					5.11075	0.00152614
	4.73223	0.00149355					4.95437	0.0015132					5.1118	0.0015366
	4.73293	0.00150371					4.95498	0.0015235					5.11249	0.00154705
	4.73372	0.00151387					4.95517	0.00153379					5.11442	0.0015575
	4.73614	0.00152403					4.95529	0.00154408					5.11444	0.00156796
	4.73732	0.00153419					4.95532	0.00155438					5.11517	0.00157841
	4.73929	0.00154435					4.95534	0.00156467					5.11556	0.00158886
	4.74021	0.00155451					4.95537	0.00157497					5.11642	0.00159931
	4.74127	0.00156467					4.95574	0.00158526					5.11673	0.00160977
	4.7414	0.00157484					4.9562	0.00159555					5.11729	0.00162022
	4.74215	0.001585					4.95678	0.00160585					5.1174	0.00163067
	4.74249	0.00159516					4.95739	0.00161614					5.11765	0.00164113
	4.74366	0.00160532					4.95887	0.00162643					5.11765	0.00165158
	4.74439	0.00161548					4.96166	0.00163673					5.11804	0.00166203
	4.74497	0.00162564					4.96182	0.00164702					5.11859	0.00167249
	4.7454	0.0016358					4.96368	0.00165732					5.11897	0.00168294
	4.7456	0.00164596					4.96434	0.00166761					5.12268	0.00169339
	4.74592	0.00165612					4.96445	0.0016779					5.1233	0.00170384
	4.74668	0.00166628					4.96485	0.0016882					5.12355	0.0017143
	4.74688	0.00167644					4.96508	0.00169849					5.12367	0.00172475
	4.74695	0.0016866					4.96514	0.00170879					5.12394	0.0017352
	4.74716	0.00169676					4.96536	0.00171908					5.1242	0.00174566
	4.74758	0.00170692					4.96594	0.00172937					5.1267	0.00175611
	4.74806	0.00171708					4.96617	0.00173967					5.12697	0.00176656
	4.74808	0.00172724					4.96635	0.00174996					5.12752	0.00177702
	4.74821	0.0017374					4.96857	0.00176026					5.12779	0.00178747
	4.74957	0.00174756					4.96902	0.00177055					5.12806	0.00179792
	4.74961	0.00175772					4.96996	0.00178084					5.12817	0.00180838
	4.74971	0.00176788					4.97024	0.00179114					5.12877	0.00181883
	4.75023	0.00177804					4.97027	0.00180143					5.12936	0.00182928
	4.75069	0.0017882					4.97038	0.00181172					5.12942	0.00183973
	4.75079	0.00179836					4.97038	0.00182202					5.12953	0.00185019
	4.75125	0.00180852					4.97074	0.00183231					5.12959	0.00186064
	4.75222	0.00181868					4.97093	0.00184261					5.13043	0.00187109
	4.75271	0.00182884					4.97094	0.0018529					5.13147	0.00188155
	4.75331	0.001839					4.97133	0.00186319					5.13322	0.001892
	4.7541	0.00184916					4.9727	0.00187349					5.13455	0.00190245
	4.75459	0.00185932					4.97346	0.00188378					5.13465	0.00191291
	4.75502	0.00186948					4.9735	0.00189408					5.13474	0.00192336
	4.75543	0.00187964					4.97369	0.00190437					5.13557	0.00193381
	4.7559	0.0018898					4.97407	0.00191466					5.1357	0.00194426
	4.75599	0.00189996					4.97423	0.00192496					5.1365	0.00195472
	4.75605	0.00191012					4.97434	0.00193525					5.13709	0.00196517
	4.75644	0.00192028					4.9746	0.00194555					5.13714	0.00197562
	4.75671	0.00193044					4.9747	0.00195584					5.13766	0.00198608
	4.75679	0.0019406					4.97505	0.00196613					5.13796	0.00199653
	4.75771	0.00195076					4.97546	0.00197643					5.13851	0.00200698
	4.75965	0.00196092					4.97643	0.00198672					5.13856	0.00201744
	4.76035	0.00197108					4.97705	0.00199701					5.14164	0.00202789
	4.76092	0.00198124					4.97741	0.00200731					5.14205	0.00203834
	4.7611	0.0019914					4.97809	0.0020176					5.14265	0.00204879
	4.76138	0.00200156					4.98043	0.0020279					5.14298	0.00205925
	4.76168	0.00201172					4.98094	0.00203819					5.14323	0.0020697
	4.76191	0.00202189					4.98202	0.00204848					5.14349	0.00208015
	4.7621	0.00203205					4.98219	0.00205878					5.14362	0.00209061
	4.76239	0.00204221					4.98325	0.00206907					5.14396	0.00210106
	4.76252	0.00205237					4.98378	0.00207937					5.14477	0.00211151
	4.76317	0.00206253					4.98449	0.00208966					5.14565	0.00212197
	4.76318	0.00207269					4.98506	0.00209995					5.14654	0.00213242
	4.7633	0.00208285					4.98535	0.00211025					5.14662	0.00214287
	4.76345	0.00209301					4.98596	0.00212054					5.14676	0.00215333
	4.76353	0.00210317					4.98642	0.00213084					5.14699	0.00216378
	4.76358	0.00211333					4.98682	0.00214113					5.14725	0.00217423
	4.76378	0.00212349					4.98827	0.00215142					5.14731	0.00218468
	4.76399	0.00213365					4.98899	0.00216172					5.14761	0.00219514
	4.76449	0.00214381					4.98909	0.00217201					5.14787	0.00220559
	4.76477	0.00215397					4.98935	0.0021823					5.14874	0.00221604
	4.76517	0.00216413					4.98958	0.0021926					5.14882	0.0022265
	4.76535	0.00217429					4.99037	0.00220289					5.14999	0.00223695
	4.76567	0.00218445					4.9907	0.00221319					5.15016	0.0022474
	4.76587	0.00219461					4.99084	0.00222348					5.15061	0.00225786
	4.76638	0.00220477					4.99111	0.00223377					5.15068	0.00226831
	4.76645	0.00221493					4.99145	0.00224407					5.15074	0.00227876
	4.76649	0.00222509					4.99147	0.00225436					5.15093	0.00228921
	4.76717	0.00223525					4.99148	0.00226466					5.15183	0.00229967
	4.76767	0.00224541					4.99203	0.00227495					5.15346	0.00231012
	4.76846	0.00225557					4.99277	0.00228524					5.15371	0.00232057
	4.76927	0.00226573					4.99296	0.00229554					5.15413	0.00233103
	4.76976	0.00227589					4.99407	0.00230583					5.15519	0.00234148
	4.76976	0.00228605					4.99427	0.00231613					5.15541	0.00235193
	4.76988	0.00229621					4.99428	0.00232642					5.15601	0.00236239
	4.77022	0.00230637					4.99444	0.00233671					5.15743	0.00237284
	4.77044	0.00231653					4.99469	0.00234701					5.15769	0.00238329
	4.77067	0.00232669					4.99519	0.0023573					5.15778	0.00239374
	4.77091	0.00233685					4.99594	0.00236759					5.15786	0.0024042
	4.77094	0.00234701					4.99644	0.00237789					5.15801	0.00241465
	4.77115	0.00235717					4.99645	0.00238818					5.15816	0.0024251
	4.7713	0.00236733					4.99654	0.00239848					5.1582	0.00243556
	4.77154	0.00237749					4.99661	0.00240877					5.15848	0.00244601
	4.77174	0.00238765					4.99664	0.00241906					5.15915	0.00245646
	4.772	0.00239781					4.99701	0.00242936					5.15934	0.00246692
	4.77218	0.00240797					4.99802	0.00243965					5.15995	0.00247737
	4.77227	0.00241813					4.9982	0.00244995					5.16007	0.00248782
	4.77242	0.00242829					4.99831	0.00246024					5.16045	0.00249828
	4.77317	0.00243845					4.99936	0.00247053					5.16049	0.00250873
	4.77319	0.00244861					4.99976	0.00248083					5.16049	0.00251918
	4.77357	0.00245877					4.99981	0.00249112					5.16076	0.00252963
	4.77411	0.00246894					4.99983	0.00250142					5.16102	0.00254009
	4.77441	0.0024791					5.00008	0.00251171					5.1613	0.00255054
	4.77453	0.00248926					5.00041	0.002522					5.16168	0.00256099
	4.77526	0.00249942					5.00048	0.0025323					5.16223	0.00257145
	4.7754	0.00250958					5.00067	0.00254259					5.16246	0.0025819
	4.77653	0.00251974					5.00113	0.00255288					5.16268	0.00259235
	4.77677	0.0025299					5.00165	0.00256318					5.16317	0.00260281
	4.77727	0.00254006					5.002	0.00257347					5.16335	0.00261326
	4.77761	0.00255022					5.00209	0.00258377					5.16419	0.00262371
	4.77762	0.00256038					5.00272	0.00259406					5.16451	0.00263416
	4.77805	0.00257054					5.00341	0.00260435					5.16451	0.00264462
	4.77821	0.0025807					5.00346	0.00261465					5.16568	0.00265507
	4.77859	0.00259086					5.00363	0.00262494					5.16569	0.00266552
	4.77958	0.00260102					5.00483	0.00263524					5.16573	0.00267598
	4.78061	0.00261118					5.00548	0.00264553					5.16605	0.00268643
	4.7808	0.00262134					5.00597	0.00265582					5.16662	0.00269688
	4.78197	0.0026315					5.00599	0.00266612					5.16698	0.00270734
	4.78247	0.00264166					5.00677	0.00267641					5.16741	0.00271779
	4.78302	0.00265182					5.00709	0.00268671					5.16756	0.00272824
	4.78364	0.00266198					5.00796	0.002697					5.16766	0.0027387
	4.78375	0.00267214					5.01038	0.00270729					5.16886	0.00274915
	4.78399	0.0026823					5.01038	0.00271759					5.16905	0.0027596
	4.78422	0.00269246					5.01112	0.00272788					5.16936	0.00277005
	4.7845	0.00270262					5.01125	0.00273817					5.16941	0.00278051
	4.7852	0.00271278					5.01191	0.00274847					5.16959	0.00279096
	4.78574	0.00272294					5.01203	0.00275876					5.17011	0.00280141
	4.78593	0.0027331					5.01268	0.00276906					5.17041	0.00281187
	4.78597	0.00274326					5.01297	0.00277935					5.17107	0.00282232
	4.78627	0.00275342					5.013	0.00278964					5.17153	0.00283277
	4.78654	0.00276358					5.01328	0.00279994					5.17161	0.00284323
	4.78655	0.00277374					5.01379	0.00281023					5.17245	0.00285368
	4.7866	0.0027839					5.01379	0.00282053					5.1725	0.00286413
	4.78703	0.00279406					5.01402	0.00283082					5.17266	0.00287458
	4.78767	0.00280422					5.01408	0.00284111					5.17269	0.00288504
	4.78785	0.00281438					5.01416	0.00285141					5.17294	0.00289549
	4.78795	0.00282454					5.01426	0.0028617					5.173	0.00290594
	4.78806	0.0028347					5.01449	0.002872					5.17342	0.0029164
	4.78857	0.00284486					5.01463	0.00288229					5.17384	0.00292685
	4.78879	0.00285502					5.01479	0.00289258					5.1741	0.0029373
	4.78894	0.00286518					5.01531	0.00290288					5.17453	0.00294776
	4.78894	0.00287534					5.01586	0.00291317					5.17469	0.00295821
	4.78902	0.0028855					5.01631	0.00292346					5.17501	0.00296866
	4.78912	0.00289566					5.01781	0.00293376					5.17508	0.00297911
	4.78914	0.00290582					5.0185	0.00294405					5.17525	0.00298957
	4.78922	0.00291599					5.01864	0.00295435					5.176	0.00300002
	4.78938	0.00292615					5.01918	0.00296464					5.17603	0.00301047
	4.78967	0.00293631					5.01946	0.00297493					5.17624	0.00302093
	4.79022	0.00294647					5.01951	0.00298523					5.17636	0.00303138
	4.79102	0.00295663					5.01974	0.00299552					5.17652	0.00304183
	4.79115	0.00296679					5.01999	0.00300582					5.17655	0.00305229
	4.79119	0.00297695					5.02039	0.00301611					5.17655	0.00306274
	4.79227	0.00298711					5.02075	0.0030264					5.17806	0.00307319
	4.79248	0.00299727					5.02132	0.0030367					5.17834	0.00308365
	4.79311	0.00300743					5.02221	0.00304699					5.17842	0.0030941
	4.79321	0.00301759					5.02233	0.00305729					5.17944	0.00310455
	4.79335	0.00302775					5.02233	0.00306758					5.17986	0.003115
	4.79354	0.00303791					5.02258	0.00307787					5.18035	0.00312546
	4.79426	0.00304807					5.02328	0.00308817					5.1806	0.00313591
	4.79476	0.00305823					5.0234	0.00309846					5.18064	0.00314636
	4.79571	0.00306839					5.02357	0.00310875					5.1812	0.00315682
	4.79613	0.00307855					5.0236	0.00311905					5.18219	0.00316727
	4.79641	0.00308871					5.02426	0.00312934					5.18327	0.00317772
	4.79653	0.00309887					5.02452	0.00313964					5.18335	0.00318818
	4.79665	0.00310903					5.02477	0.00314993					5.18344	0.00319863
	4.7968	0.00311919					5.02488	0.00316022					5.18389	0.00320908
	4.79741	0.00312935					5.02522	0.00317052					5.18432	0.00321953
	4.79749	0.00313951					5.02559	0.00318081					5.1849	0.00322999
	4.79772	0.00314967					5.02612	0.00319111					5.18533	0.00324044
	4.79791	0.00315983					5.02664	0.0032014					5.18536	0.00325089
	4.79806	0.00316999					5.0267	0.00321169					5.18565	0.00326135
	4.79942	0.00318015					5.02671	0.00322199					5.18597	0.0032718
	4.79964	0.00319031					5.02681	0.00323228					5.18645	0.00328225
	4.80072	0.00320047					5.0272	0.00324258					5.18732	0.00329271
	4.8011	0.00321063					5.02742	0.00325287					5.18733	0.00330316
	4.80269	0.00322079					5.02766	0.00326316					5.18766	0.00331361
	4.8037	0.00323095					5.02833	0.00327346					5.18783	0.00332407
	4.804	0.00324111					5.02848	0.00328375					5.18795	0.00333452
	4.80415	0.00325127					5.02859	0.00329404					5.18857	0.00334497
	4.80427	0.00326143					5.02863	0.00330434					5.18888	0.00335542
	4.80452	0.00327159					5.02893	0.00331463					5.18896	0.00336588
	4.80494	0.00328175					5.02958	0.00332493					5.18988	0.00337633
	4.80512	0.00329191					5.02973	0.00333522					5.18989	0.00338678
	4.80542	0.00330207					5.03085	0.00334551					5.19056	0.00339724
	4.80543	0.00331223					5.03092	0.00335581					5.19099	0.00340769
	4.80569	0.00332239					5.03126	0.0033661					5.1911	0.00341814
	4.80588	0.00333255					5.03159	0.0033764					5.19182	0.0034286
	4.80609	0.00334271					5.03244	0.00338669					5.192	0.00343905
	4.80613	0.00335287					5.03315	0.00339698					5.19237	0.0034495
	4.80631	0.00336304					5.03319	0.00340728					5.19247	0.00345995
	4.80633	0.0033732					5.03362	0.00341757					5.19257	0.00347041
	4.8064	0.00338336					5.03368	0.00342787					5.19293	0.00348086
	4.80684	0.00339352					5.03394	0.00343816					5.19341	0.00349131
	4.8069	0.00340368					5.03422	0.00344845					5.19449	0.00350177
	4.80719	0.00341384					5.03463	0.00345875					5.19478	0.00351222
	4.80731	0.003424					5.0347	0.00346904					5.1948	0.00352267
	4.80772	0.00343416					5.03475	0.00347934					5.19556	0.00353313
	4.80802	0.00344432					5.03589	0.00348963					5.19556	0.00354358
	4.80861	0.00345448					5.0359	0.00349992					5.19592	0.00355403
	4.80876	0.00346464					5.03669	0.00351022					5.19655	0.00356448
	4.80952	0.0034748					5.03676	0.00352051					5.19752	0.00357494
	4.80956	0.00348496					5.03719	0.0035308					5.19803	0.00358539
	4.81029	0.00349512					5.03727	0.0035411					5.19825	0.00359584
	4.81033	0.00350528					5.03734	0.00355139					5.19905	0.0036063
	4.81114	0.00351544					5.03771	0.00356169					5.1998	0.00361675
	4.81121	0.0035256					5.03771	0.00357198					5.19982	0.0036272
	4.81121	0.00353576					5.03805	0.00358227					5.19983	0.00363766
	4.8116	0.00354592					5.03833	0.00359257					5.20012	0.00364811
	4.81192	0.00355608					5.0388	0.00360286					5.20023	0.00365856
	4.81195	0.00356624					5.03916	0.00361316					5.20043	0.00366902
	4.81208	0.0035764					5.03938	0.00362345					5.20063	0.00367947
	4.81218	0.00358656					5.03956	0.00363374					5.20111	0.00368992
	4.81247	0.00359672					5.0396	0.00364404					5.20121	0.00370037
	4.81274	0.00360688					5.04025	0.00365433					5.20138	0.00371083
	4.81377	0.00361704					5.04105	0.00366462					5.20211	0.00372128
	4.81398	0.0036272					5.04125	0.00367492					5.20273	0.00373173
	4.81402	0.00363736					5.04136	0.00368521					5.20324	0.00374219
	4.81407	0.00364752					5.04183	0.00369551					5.20339	0.00375264
	4.81477	0.00365768					5.04194	0.0037058					5.2034	0.00376309
	4.81544	0.00366784					5.04195	0.00371609					5.20383	0.00377355
	4.81579	0.003678					5.04236	0.00372639					5.20384	0.003784
	4.81583	0.00368816					5.04245	0.00373668					5.20401	0.00379445
	4.81588	0.00369832					5.0426	0.00374698					5.20454	0.0038049
	4.81648	0.00370848					5.04305	0.00375727					5.2046	0.00381536
	4.8165	0.00371864					5.0432	0.00376756					5.20507	0.00382581
	4.81659	0.0037288					5.04333	0.00377786					5.20547	0.00383626
	4.81661	0.00373896					5.04373	0.00378815					5.20549	0.00384672
	4.81815	0.00374912					5.04441	0.00379845					5.20588	0.00385717
	4.81888	0.00375928					5.04479	0.00380874					5.20604	0.00386762
	4.81938	0.00376944					5.04514	0.00381903					5.20614	0.00387808
	4.81955	0.0037796					5.04535	0.00382933					5.2062	0.00388853
	4.81987	0.00378976					5.04554	0.00383962					5.20656	0.00389898
	4.82025	0.00379992					5.04555	0.00384992					5.20669	0.00390943
	4.82048	0.00381008					5.04614	0.00386021					5.20699	0.00391989
	4.82048	0.00382025					5.0468	0.0038705					5.20703	0.00393034
	4.82055	0.00383041					5.04685	0.0038808					5.20763	0.00394079
	4.8207	0.00384057					5.04689	0.00389109					5.20777	0.00395125
	4.82084	0.00385073					5.04725	0.00390138					5.20786	0.0039617
	4.82105	0.00386089					5.04738	0.00391168					5.20815	0.00397215
	4.82145	0.00387105					5.04834	0.00392197					5.20848	0.00398261
	4.82149	0.00388121					5.04888	0.00393227					5.20852	0.00399306
	4.82189	0.00389137					5.04939	0.00394256					5.20906	0.00400351
	4.82212	0.00390153					5.04955	0.00395285					5.20914	0.00401397
	4.82214	0.00391169					5.04988	0.00396315					5.2092	0.00402442
	4.82262	0.00392185					5.04998	0.00397344					5.20993	0.00403487
	4.82309	0.00393201					5.05003	0.00398374					5.21058	0.00404532
	4.82312	0.00394217					5.05022	0.00399403					5.21139	0.00405578
	4.82326	0.00395233					5.05053	0.00400432					5.21167	0.00406623
	4.8233	0.00396249					5.05103	0.00401462					5.21176	0.00407668
	4.82339	0.00397265					5.05138	0.00402491					5.21201	0.00408714
	4.82369	0.00398281					5.05161	0.00403521					5.21204	0.00409759
	4.82398	0.00399297					5.05207	0.0040455					5.21211	0.00410804
	4.82417	0.00400313					5.05281	0.00405579					5.21221	0.0041185
	4.82422	0.00401329					5.05349	0.00406609					5.21231	0.00412895
	4.82432	0.00402345					5.05368	0.00407638					5.21235	0.0041394
	4.82434	0.00403361					5.05381	0.00408667					5.21259	0.00414985
	4.82468	0.00404377					5.05401	0.00409697					5.21304	0.00416031
	4.82473	0.00405393					5.0544	0.00410726					5.21314	0.00417076
	4.82475	0.00406409					5.05469	0.00411756					5.21319	0.00418121
	4.82485	0.00407425					5.05494	0.00412785					5.21344	0.00419167
	4.8249	0.00408441					5.05495	0.00413814					5.2138	0.00420212
	4.82526	0.00409457					5.05514	0.00414844					5.21418	0.00421257
	4.82542	0.00410473					5.05521	0.00415873					5.21423	0.00422303
	4.82567	0.00411489					5.05526	0.00416903					5.21423	0.00423348
	4.82583	0.00412505					5.0554	0.00417932					5.21423	0.00424393
	4.82589	0.00413521					5.05556	0.00418961					5.21441	0.00425439
	4.82604	0.00414537					5.05567	0.00419991					5.21467	0.00426484
	4.82631	0.00415553					5.05575	0.0042102					5.21485	0.00427529
	4.82712	0.00416569					5.05664	0.0042205					5.21506	0.00428574
	4.82722	0.00417585					5.05695	0.00423079					5.21517	0.0042962
	4.82749	0.00418601					5.05752	0.00424108					5.2168	0.00430665
	4.82757	0.00419617					5.05752	0.00425138					5.21706	0.0043171
	4.82787	0.00420633					5.05824	0.00426167					5.2171	0.00432756
	4.82805	0.00421649					5.0584	0.00427196					5.21715	0.00433801
	4.82902	0.00422665					5.05851	0.00428226					5.21717	0.00434846
	4.82913	0.00423681					5.05873	0.00429255					5.21747	0.00435892
	4.82917	0.00424697					5.05875	0.00430285					5.21763	0.00436937
	4.83018	0.00425714					5.05881	0.00431314					5.21809	0.00437982
	4.83064	0.0042673					5.05884	0.00432343					5.21817	0.00439027
	4.83076	0.00427746					5.05886	0.00433373					5.21819	0.00440073
	4.83078	0.00428762					5.05908	0.00434402					5.21864	0.00441118
	4.83083	0.00429778					5.0592	0.00435432					5.21882	0.00442163
	4.83107	0.00430794					5.0593	0.00436461					5.21883	0.00443209
	4.83108	0.0043181					5.05944	0.0043749					5.21922	0.00444254
	4.8312	0.00432826					5.05971	0.0043852					5.21968	0.00445299
	4.83133	0.00433842					5.05976	0.00439549					5.21973	0.00446345
	4.83138	0.00434858					5.05981	0.00440579					5.22021	0.0044739
	4.8314	0.00435874					5.06054	0.00441608					5.22033	0.00448435
	4.8314	0.0043689					5.06089	0.00442637					5.22147	0.0044948
	4.83177	0.00437906					5.06119	0.00443667					5.22148	0.00450526
	4.83257	0.00438922					5.06132	0.00444696					5.22166	0.00451571
	4.83279	0.00439938					5.06144	0.00445725					5.22207	0.00452616
	4.83282	0.00440954					5.06156	0.00446755					5.22214	0.00453662
	4.83321	0.0044197					5.06181	0.00447784					5.22216	0.00454707
	4.83328	0.00442986					5.06194	0.00448814					5.22228	0.00455752
	4.83331	0.00444002					5.06216	0.00449843					5.22258	0.00456798
	4.83352	0.00445018					5.06219	0.00450872					5.22291	0.00457843
	4.83357	0.00446034					5.06234	0.00451902					5.22346	0.00458888
	4.83412	0.0044705					5.06302	0.00452931					5.22352	0.00459934
	4.83421	0.00448066					5.0635	0.00453961					5.22361	0.00460979
	4.83444	0.00449082					5.06375	0.0045499					5.2237	0.00462024
	4.83476	0.00450098					5.06391	0.00456019					5.22404	0.00463069
	4.83492	0.00451114					5.06409	0.00457049					5.22406	0.00464115
	4.83497	0.0045213					5.06461	0.00458078					5.22408	0.0046516
	4.83589	0.00453146					5.06465	0.00459108					5.22438	0.00466205
	4.83619	0.00454162					5.06482	0.00460137					5.225	0.00467251
	4.83641	0.00455178					5.066	0.00461166					5.22547	0.00468296
	4.83651	0.00456194					5.06616	0.00462196					5.22618	0.00469341
	4.83681	0.0045721					5.06619	0.00463225					5.22619	0.00470387
	4.83719	0.00458226					5.06632	0.00464254					5.22663	0.00471432
	4.83726	0.00459242					5.06654	0.00465284					5.22691	0.00472477
	4.8373	0.00460258					5.0667	0.00466313					5.22712	0.00473522
	4.8377	0.00461274					5.06744	0.00467343					5.2274	0.00474568
	4.83771	0.0046229					5.06797	0.00468372					5.22742	0.00475613
	4.83783	0.00463306					5.06883	0.00469401					5.22753	0.00476658
	4.83786	0.00464322					5.06896	0.00470431					5.22792	0.00477704
	4.83805	0.00465338					5.0692	0.0047146					5.22831	0.00478749
	4.8388	0.00466354					5.06972	0.0047249					5.22838	0.00479794
	4.83928	0.0046737					5.07017	0.00473519					5.2288	0.0048084
	4.83942	0.00468386					5.07035	0.00474548					5.22906	0.00481885
	4.8395	0.00469402					5.07036	0.00475578					5.22969	0.0048293
	4.83952	0.00470418					5.07036	0.00476607					5.2297	0.00483976
	4.84006	0.00471435					5.07044	0.00477637					5.2302	0.00485021
	4.84013	0.00472451					5.07072	0.00478666					5.23069	0.00486066
	4.84049	0.00473467					5.0713	0.00479695					5.2307	0.00487111
	4.84065	0.00474483					5.07152	0.00480725					5.23075	0.00488157
	4.84066	0.00475499					5.07177	0.00481754					5.23156	0.00489202
	4.84087	0.00476515					5.07223	0.00482783					5.23204	0.00490247
	4.84153	0.00477531					5.0723	0.00483813					5.2325	0.00491293
	4.84167	0.00478547					5.07231	0.00484842					5.23312	0.00492338
	4.84218	0.00479563					5.07333	0.00485872					5.23346	0.00493383
	4.8425	0.00480579					5.07335	0.00486901					5.23386	0.00494429
	4.8428	0.00481595					5.07345	0.0048793					5.234	0.00495474
	4.84283	0.00482611					5.07361	0.0048896					5.2344	0.00496519
	4.84289	0.00483627					5.07386	0.00489989					5.23452	0.00497564
	4.84344	0.00484643					5.07387	0.00491019					5.23462	0.0049861
	4.84345	0.00485659					5.07395	0.00492048					5.23474	0.00499655
	4.84393	0.00486675					5.07409	0.00493077					5.23478	0.005007
	4.84424	0.00487691					5.07416	0.00494107					5.23509	0.00501746
	4.84492	0.00488707					5.07453	0.00495136					5.23569	0.00502791
	4.84517	0.00489723					5.07463	0.00496166					5.23571	0.00503836
	4.84535	0.00490739					5.07469	0.00497195					5.23579	0.00504882
	4.8456	0.00491755					5.07532	0.00498224					5.2361	0.00505927
	4.84561	0.00492771					5.07534	0.00499254					5.23618	0.00506972
	4.84564	0.00493787					5.07563	0.00500283					5.23637	0.00508017
	4.84565	0.00494803					5.0757	0.00501312					5.23644	0.00509063
	4.84578	0.00495819					5.07575	0.00502342					5.23674	0.00510108
	4.84587	0.00496835					5.07612	0.00503371					5.23719	0.00511153
	4.84621	0.00497851					5.07648	0.00504401					5.23721	0.00512199
	4.84621	0.00498867					5.07689	0.0050543					5.23729	0.00513244
	4.84623	0.00499883					5.07715	0.00506459					5.23754	0.00514289
	4.8463	0.00500899					5.07794	0.00507489					5.23755	0.00515335
	4.84655	0.00501915					5.07798	0.00508518					5.23762	0.0051638
	4.84663	0.00502931					5.07812	0.00509548					5.23772	0.00517425
	4.84675	0.00503947					5.07814	0.00510577					5.23792	0.00518471
	4.84707	0.00504963					5.07862	0.00511606					5.2385	0.00519516
	4.84722	0.00505979					5.07871	0.00512636					5.23857	0.00520561
	4.8473	0.00506995					5.07877	0.00513665					5.23857	0.00521606
	4.84783	0.00508011					5.07911	0.00514695					5.23926	0.00522652
	4.84802	0.00509027					5.0793	0.00515724					5.23947	0.00523697
	4.84833	0.00510043					5.07955	0.00516753					5.23989	0.00524742
	4.84866	0.00511059					5.07966	0.00517783					5.23996	0.00525788
	4.84913	0.00512075					5.08003	0.00518812					5.23998	0.00526833
	4.84956	0.00513091					5.08016	0.00519841					5.24004	0.00527878
	4.84971	0.00514107					5.08023	0.00520871					5.24015	0.00528924
	4.85007	0.00515123					5.08027	0.005219					5.24036	0.00529969
	4.85011	0.0051614					5.08049	0.0052293					5.24041	0.00531014
	4.85026	0.00517156					5.08098	0.00523959					5.24069	0.00532059
	4.85026	0.00518172					5.08101	0.00524988					5.2407	0.00533105
	4.85027	0.00519188					5.08112	0.00526018					5.24129	0.0053415
	4.85052	0.00520204					5.08132	0.00527047					5.2423	0.00535195
	4.85059	0.0052122					5.08137	0.00528077					5.24269	0.00536241
	4.85101	0.00522236					5.08147	0.00529106					5.24275	0.00537286
	4.85135	0.00523252					5.08156	0.00530135					5.24302	0.00538331
	4.85136	0.00524268					5.08169	0.00531165					5.24316	0.00539377
	4.85137	0.00525284					5.08193	0.00532194					5.24318	0.00540422
	4.85197	0.005263					5.082	0.00533224					5.24328	0.00541467
	4.85216	0.00527316					5.08229	0.00534253					5.24331	0.00542512
	4.85244	0.00528332					5.08323	0.00535282					5.24343	0.00543558
	4.85259	0.00529348					5.0833	0.00536312					5.24349	0.00544603
	4.8527	0.00530364					5.08349	0.00537341					5.24412	0.00545648
	4.85289	0.0053138					5.08354	0.0053837					5.24433	0.00546694
	4.85351	0.00532396					5.08366	0.005394					5.24486	0.00547739
	4.85363	0.00533412					5.0837	0.00540429					5.24524	0.00548784
	4.8547	0.00534428					5.08416	0.00541459					5.2454	0.0054983
	4.85519	0.00535444					5.0844	0.00542488					5.24542	0.00550875
	4.85527	0.0053646					5.08472	0.00543517					5.24545	0.0055192
	4.85529	0.00537476					5.08503	0.00544547					5.24558	0.00552966
	4.85547	0.00538492					5.0851	0.00545576					5.24573	0.00554011
	4.85568	0.00539508					5.08522	0.00546606					5.24575	0.00555056
	4.85574	0.00540524					5.08542	0.00547635					5.24637	0.00556101
	4.85629	0.0054154					5.08546	0.00548664					5.24692	0.00557147
	4.85639	0.00542556					5.08604	0.00549694					5.24725	0.00558192
	4.85659	0.00543572					5.08606	0.00550723					5.24731	0.00559237
	4.85679	0.00544588					5.08608	0.00551753					5.24735	0.00560283
	4.85683	0.00545604					5.08612	0.00552782					5.2477	0.00561328
	4.8569	0.0054662					5.08614	0.00553811					5.24786	0.00562373
	4.85706	0.00547636					5.08653	0.00554841					5.24831	0.00563419
	4.85731	0.00548652					5.08659	0.0055587					5.24891	0.00564464
	4.85767	0.00549668					5.08678	0.00556899					5.24892	0.00565509
	4.85767	0.00550684					5.08716	0.00557929					5.24919	0.00566554
	4.85778	0.005517					5.08717	0.00558958					5.24953	0.005676
	4.85791	0.00552716					5.08736	0.00559988					5.24963	0.00568645
	4.85816	0.00553732					5.08769	0.00561017					5.24979	0.0056969
	4.85831	0.00554748					5.08782	0.00562046					5.24981	0.00570736
	4.85837	0.00555764					5.08795	0.00563076					5.25014	0.00571781
	4.85849	0.0055678					5.08804	0.00564105					5.25036	0.00572826
	4.85867	0.00557796					5.08812	0.00565135					5.25053	0.00573872
	4.85881	0.00558812					5.08813	0.00566164					5.2506	0.00574917
	4.859	0.00559828					5.0883	0.00567193					5.2508	0.00575962
	4.85902	0.00560845					5.08946	0.00568223					5.25093	0.00577008
	4.8591	0.00561861					5.08964	0.00569252					5.25142	0.00578053
	4.85915	0.00562877					5.09016	0.00570282					5.25156	0.00579098
	4.85984	0.00563893					5.09032	0.00571311					5.25163	0.00580143
	4.86004	0.00564909					5.09038	0.0057234					5.25176	0.00581189
	4.86022	0.00565925					5.09096	0.0057337					5.25196	0.00582234
	4.86051	0.00566941					5.09135	0.00574399					5.25222	0.00583279
	4.86098	0.00567957					5.09135	0.00575428					5.25223	0.00584325
	4.86104	0.00568973					5.09209	0.00576458					5.25254	0.0058537
	4.86118	0.00569989					5.09247	0.00577487					5.25255	0.00586415
	4.86181	0.00571005					5.09267	0.00578517					5.25276	0.00587461
	4.86222	0.00572021					5.09279	0.00579546					5.25286	0.00588506
	4.86237	0.00573037					5.09283	0.00580575					5.25292	0.00589551
	4.86258	0.00574053					5.09348	0.00581605					5.25306	0.00590596
	4.86292	0.00575069					5.09378	0.00582634					5.25311	0.00591642
	4.86293	0.00576085					5.09403	0.00583664					5.25349	0.00592687
	4.86344	0.00577101					5.09443	0.00584693					5.25355	0.00593732
	4.86351	0.00578117					5.09445	0.00585722					5.25365	0.00594778
	4.86383	0.00579133					5.09483	0.00586752					5.25369	0.00595823
	4.86393	0.00580149					5.09522	0.00587781					5.25434	0.00596868
	4.86404	0.00581165					5.09544	0.00588811					5.2544	0.00597914
	4.86414	0.00582181					5.09559	0.0058984					5.25563	0.00598959
	4.8644	0.00583197					5.09564	0.00590869					5.25578	0.00600004
	4.86472	0.00584213					5.096	0.00591899					5.25583	0.00601049
	4.86473	0.00585229					5.09626	0.00592928					5.25649	0.00602095
	4.86509	0.00586245					5.09633	0.00593957					5.25698	0.0060314
	4.86526	0.00587261					5.09673	0.00594987					5.25749	0.00604185
	4.86571	0.00588277					5.09676	0.00596016					5.2575	0.00605231
	4.86586	0.00589293					5.09729	0.00597046					5.25767	0.00606276
	4.8659	0.00590309					5.09751	0.00598075					5.25818	0.00607321
	4.86592	0.00591325					5.09755	0.00599104					5.25827	0.00608367
	4.86594	0.00592341					5.09756	0.00600134					5.25851	0.00609412
	4.86633	0.00593357					5.09782	0.00601163					5.25856	0.00610457
	4.86701	0.00594373					5.09785	0.00602193					5.25864	0.00611503
	4.86721	0.00595389					5.09822	0.00603222					5.25866	0.00612548
	4.86722	0.00596405					5.09838	0.00604251					5.25869	0.00613593
	4.86728	0.00597421					5.09848	0.00605281					5.25878	0.00614638
	4.86737	0.00598437					5.09859	0.0060631					5.25907	0.00615684
	4.86746	0.00599453					5.09888	0.0060734					5.25955	0.00616729
	4.86753	0.00600469					5.09893	0.00608369					5.25971	0.00617774
	4.86758	0.00601485					5.09914	0.00609398					5.26006	0.0061882
	4.86765	0.00602501					5.09917	0.00610428					5.2602	0.00619865
	4.86775	0.00603517					5.09925	0.00611457					5.26032	0.0062091
	4.86799	0.00604533					5.09939	0.00612486					5.26037	0.00621956
	4.86821	0.0060555					5.09942	0.00613516					5.26056	0.00623001
	4.86825	0.00606566					5.10011	0.00614545					5.26067	0.00624046
	4.86837	0.00607582					5.10014	0.00615575					5.26102	0.00625091
	4.86869	0.00608598					5.10086	0.00616604					5.26106	0.00626137
	4.86882	0.00609614					5.1009	0.00617633					5.26118	0.00627182
	4.86943	0.0061063					5.10106	0.00618663					5.26122	0.00628227
	4.86946	0.00611646					5.10111	0.00619692					5.26142	0.00629273
	4.86972	0.00612662					5.10114	0.00620722					5.26158	0.00630318
	4.87	0.00613678					5.10142	0.00621751					5.262	0.00631363
	4.87012	0.00614694					5.10162	0.0062278					5.26215	0.00632409
	4.87036	0.0061571					5.10178	0.0062381					5.26237	0.00633454
	4.87061	0.00616726					5.10208	0.00624839					5.26242	0.00634499
	4.87076	0.00617742					5.10208	0.00625869					5.26258	0.00635545
	4.87093	0.00618758					5.10227	0.00626898					5.26278	0.0063659
	4.87109	0.00619774					5.10254	0.00627927					5.26286	0.00637635
	4.87124	0.0062079					5.10261	0.00628957					5.26303	0.0063868
	4.87159	0.00621806					5.10327	0.00629986					5.26323	0.00639726
	4.87179	0.00622822					5.10357	0.00631015					5.26324	0.00640771
	4.87179	0.00623838					5.10358	0.00632045					5.26349	0.00641816
	4.87203	0.00624854					5.10399	0.00633074					5.26368	0.00642862
	4.87208	0.0062587					5.10424	0.00634104					5.26375	0.00643907
	4.87225	0.00626886					5.10426	0.00635133					5.26398	0.00644952
	4.87228	0.00627902					5.10461	0.00636162					5.2641	0.00645998
	4.87233	0.00628918					5.10471	0.00637192					5.26422	0.00647043
	4.87249	0.00629934					5.1048	0.00638221					5.26443	0.00648088
	4.87259	0.0063095					5.10485	0.00639251					5.26445	0.00649133
	4.87269	0.00631966					5.10502	0.0064028					5.26451	0.00650179
	4.87279	0.00632982					5.10512	0.00641309					5.26461	0.00651224
	4.8728	0.00633998					5.10557	0.00642339					5.26473	0.00652269
	4.87318	0.00635014					5.10571	0.00643368					5.26479	0.00653315
	4.87333	0.0063603					5.10596	0.00644398					5.2648	0.0065436
	4.87348	0.00637046					5.10599	0.00645427					5.26484	0.00655405
	4.87359	0.00638062					5.10599	0.00646456					5.26547	0.00656451
	4.87392	0.00639078					5.10609	0.00647486					5.26562	0.00657496
	4.87397	0.00640094					5.10613	0.00648515					5.26588	0.00658541
	4.87427	0.0064111					5.10686	0.00649544					5.2669	0.00659586
	4.87434	0.00642126					5.10716	0.00650574					5.26719	0.00660632
	4.87451	0.00643142					5.10757	0.00651603					5.26799	0.00661677
	4.8746	0.00644158					5.10775	0.00652633					5.26803	0.00662722
	4.87468	0.00645174					5.10837	0.00653662					5.26804	0.00663768
	4.87495	0.0064619					5.10839	0.00654691					5.26826	0.00664813
	4.87499	0.00647206					5.10864	0.00655721					5.26829	0.00665858
	4.87509	0.00648222					5.10883	0.0065675					5.26849	0.00666904
	4.87526	0.00649238					5.10889	0.0065778					5.26859	0.00667949
	4.87539	0.00650255					5.10893	0.00658809					5.26881	0.00668994
	4.8756	0.00651271					5.10893	0.00659838					5.26897	0.0067004
	4.87607	0.00652287					5.10926	0.00660868					5.26917	0.00671085
	4.87652	0.00653303					5.10949	0.00661897					5.26922	0.0067213
	4.87663	0.00654319					5.10962	0.00662927					5.26924	0.00673175
	4.87667	0.00655335					5.10982	0.00663956					5.2693	0.00674221
	4.87686	0.00656351					5.10987	0.00664985					5.26951	0.00675266
	4.87701	0.00657367					5.11017	0.00666015					5.26965	0.00676311
	4.8772	0.00658383					5.11051	0.00667044					5.26965	0.00677357
	4.8776	0.00659399					5.11071	0.00668074					5.26977	0.00678402
	4.87775	0.00660415					5.11096	0.00669103					5.26983	0.00679447
	4.87813	0.00661431					5.1112	0.00670132					5.27001	0.00680493
	4.87823	0.00662447					5.11124	0.00671162					5.27008	0.00681538
	4.87847	0.00663463					5.11181	0.00672191					5.27024	0.00682583
	4.8785	0.00664479					5.11201	0.0067322					5.2703	0.00683628
	4.87872	0.00665495					5.11207	0.0067425					5.27036	0.00684674
	4.87877	0.00666511					5.11246	0.00675279					5.27065	0.00685719
	4.87881	0.00667527					5.11257	0.00676309					5.27086	0.00686764
	4.87888	0.00668543					5.11261	0.00677338					5.27117	0.0068781
	4.87912	0.00669559					5.11324	0.00678367					5.27126	0.00688855
	4.87927	0.00670575					5.11344	0.00679397					5.27133	0.006899
	4.87945	0.00671591					5.11346	0.00680426					5.27138	0.00690946
	4.87998	0.00672607					5.1137	0.00681456					5.27138	0.00691991
	4.88024	0.00673623					5.11378	0.00682485					5.27152	0.00693036
	4.88053	0.00674639					5.11393	0.00683514					5.27168	0.00694081
	4.88064	0.00675655					5.11426	0.00684544					5.27178	0.00695127
	4.88071	0.00676671					5.11442	0.00685573					5.27193	0.00696172
	4.88113	0.00677687					5.11511	0.00686603					5.27221	0.00697217
	4.88126	0.00678703					5.11518	0.00687632					5.27242	0.00698263
	4.88138	0.00679719					5.11557	0.00688661					5.27251	0.00699308
	4.88144	0.00680735					5.11563	0.00689691					5.27266	0.00700353
	4.88159	0.00681751					5.11597	0.0069072					5.27283	0.00701399
	4.88208	0.00682767					5.116	0.00691749					5.27309	0.00702444
	4.88216	0.00683783					5.11603	0.00692779					5.27314	0.00703489
	4.88218	0.00684799					5.11607	0.00693808					5.27321	0.00704535
	4.88222	0.00685815					5.1161	0.00694838					5.27371	0.0070558
	4.88238	0.00686831					5.1161	0.00695867					5.27386	0.00706625
	4.88241	0.00687847					5.11624	0.00696896					5.27387	0.0070767
	4.88253	0.00688863					5.11667	0.00697926					5.27409	0.00708716
	4.88261	0.00689879					5.11683	0.00698955					5.27448	0.00709761
	4.88266	0.00690895					5.11684	0.00699985					5.27524	0.00710806
	4.88307	0.00691911					5.11701	0.00701014					5.27549	0.00711852
	4.88307	0.00692927					5.11726	0.00702043					5.27568	0.00712897
	4.88389	0.00693943					5.1176	0.00703073					5.27571	0.00713942
	4.88398	0.0069496					5.11761	0.00704102					5.27594	0.00714988
	4.88398	0.00695976					5.11795	0.00705131					5.2762	0.00716033
	4.88408	0.00696992					5.11819	0.00706161					5.27624	0.00717078
	4.88414	0.00698008					5.11821	0.0070719					5.27633	0.00718123
	4.88424	0.00699024					5.11849	0.0070822					5.2765	0.00719169
	4.88425	0.0070004					5.11851	0.00709249					5.27691	0.00720214
	4.88441	0.00701056					5.11859	0.00710278					5.27708	0.00721259
	4.88452	0.00702072					5.11859	0.00711308					5.27719	0.00722305
	4.88462	0.00703088					5.11882	0.00712337					5.27755	0.0072335
	4.88463	0.00704104					5.11914	0.00713367					5.27767	0.00724395
	4.88473	0.0070512					5.11936	0.00714396					5.27833	0.00725441
	4.88501	0.00706136					5.11954	0.00715425					5.27841	0.00726486
	4.88516	0.00707152					5.11965	0.00716455					5.27844	0.00727531
	4.88526	0.00708168					5.11969	0.00717484					5.27849	0.00728577
	4.88534	0.00709184					5.11981	0.00718514					5.27875	0.00729622
	4.88574	0.007102					5.11989	0.00719543					5.27896	0.00730667
	4.88582	0.00711216					5.12053	0.00720572					5.27912	0.00731712
	4.886	0.00712232					5.12088	0.00721602					5.27915	0.00732758
	4.88631	0.00713248					5.12107	0.00722631					5.27929	0.00733803
	4.88638	0.00714264					5.1211	0.00723661					5.27945	0.00734848
	4.88644	0.0071528					5.12121	0.0072469					5.27953	0.00735894
	4.88731	0.00716296					5.12121	0.00725719					5.27964	0.00736939
	4.88731	0.00717312					5.12127	0.00726749					5.27973	0.00737984
	4.8875	0.00718328					5.1217	0.00727778					5.28006	0.0073903
	4.88758	0.00719344					5.12174	0.00728807					5.28017	0.00740075
	4.88768	0.0072036					5.12216	0.00729837					5.28032	0.0074112
	4.88768	0.00721376					5.12228	0.00730866					5.28035	0.00742165
	4.88801	0.00722392					5.12297	0.00731896					5.28085	0.00743211
	4.88824	0.00723408					5.12316	0.00732925					5.28098	0.00744256
	4.88826	0.00724424					5.12327	0.00733954					5.28102	0.00745301
	4.88855	0.0072544					5.12367	0.00734984					5.28105	0.00746347
	4.88905	0.00726456					5.1239	0.00736013					5.28108	0.00747392
	4.88915	0.00727472					5.12431	0.00737043					5.28117	0.00748437
	4.88922	0.00728488					5.12457	0.00738072					5.28122	0.00749483
	4.88945	0.00729504					5.12476	0.00739101					5.28153	0.00750528
	4.88969	0.0073052					5.12507	0.00740131					5.2818	0.00751573
	4.88984	0.00731536					5.12522	0.0074116					5.28194	0.00752618
	4.89013	0.00732552					5.12525	0.0074219					5.28209	0.00753664
	4.89069	0.00733568					5.12528	0.00743219					5.28228	0.00754709
	4.89105	0.00734584					5.12533	0.00744248					5.28254	0.00755754
	4.89109	0.007356					5.12536	0.00745278					5.28274	0.007568
	4.89133	0.00736616					5.12566	0.00746307					5.28289	0.00757845
	4.89134	0.00737632					5.12605	0.00747336					5.28326	0.0075889
	4.89138	0.00738648					5.12659	0.00748366					5.2835	0.00759936
	4.89164	0.00739665					5.1267	0.00749395					5.28359	0.00760981
	4.89168	0.00740681					5.1267	0.00750425					5.28375	0.00762026
	4.89175	0.00741697					5.12679	0.00751454					5.28375	0.00763072
	4.89198	0.00742713					5.12713	0.00752483					5.28381	0.00764117
	4.89206	0.00743729					5.12735	0.00753513					5.28437	0.00765162
	4.89234	0.00744745					5.12751	0.00754542					5.28455	0.00766207
	4.89246	0.00745761					5.12763	0.00755572					5.28475	0.00767253
	4.89257	0.00746777					5.128	0.00756601					5.28483	0.00768298
	4.89263	0.00747793					5.12809	0.0075763					5.28513	0.00769343
	4.89265	0.00748809					5.12817	0.0075866					5.28514	0.00770389
	4.89284	0.00749825					5.12831	0.00759689					5.2852	0.00771434
	4.89311	0.00750841					5.12846	0.00760719					5.28548	0.00772479
	4.89314	0.00751857					5.1286	0.00761748					5.28556	0.00773525
	4.89329	0.00752873					5.12874	0.00762777					5.28569	0.0077457
	4.89331	0.00753889					5.12875	0.00763807					5.28576	0.00775615
	4.8934	0.00754905					5.12889	0.00764836					5.28584	0.0077666
	4.89354	0.00755921					5.12903	0.00765865					5.28592	0.00777706
	4.89356	0.00756937					5.12919	0.00766895					5.28655	0.00778751
	4.89386	0.00757953					5.12929	0.00767924					5.28657	0.00779796
	4.89395	0.00758969					5.12965	0.00768954					5.28665	0.00780842
	4.89433	0.00759985					5.12967	0.00769983					5.28675	0.00781887
	4.89436	0.00761001					5.1297	0.00771012					5.287	0.00782932
	4.89436	0.00762017					5.12973	0.00772042					5.28708	0.00783978
	4.89448	0.00763033					5.13022	0.00773071					5.28714	0.00785023
	4.89456	0.00764049					5.1304	0.00774101					5.28723	0.00786068
	4.89463	0.00765065					5.13099	0.0077513					5.2874	0.00787113
	4.89464	0.00766081					5.13108	0.00776159					5.28752	0.00788159
	4.89491	0.00767097					5.13132	0.00777189					5.28772	0.00789204
	4.89494	0.00768113					5.13178	0.00778218					5.28783	0.00790249
	4.89518	0.00769129					5.13179	0.00779248					5.28794	0.00791295
	4.89526	0.00770145					5.13196	0.00780277					5.28816	0.0079234
	4.89543	0.00771161					5.13202	0.00781306					5.28866	0.00793385
	4.89549	0.00772177					5.13223	0.00782336					5.28875	0.00794431
	4.89549	0.00773193					5.13258	0.00783365					5.28904	0.00795476
	4.8955	0.00774209					5.13265	0.00784394					5.28909	0.00796521
	4.89592	0.00775225					5.13265	0.00785424					5.28931	0.00797567
	4.89627	0.00776241					5.13266	0.00786453					5.2897	0.00798612
	4.89641	0.00777257					5.13274	0.00787483					5.28983	0.00799657
	4.89658	0.00778273					5.13298	0.00788512					5.28985	0.00800702
	4.89675	0.00779289					5.13331	0.00789541					5.28999	0.00801748
	4.89682	0.00780305					5.1344	0.00790571					5.29	0.00802793
	4.89719	0.00781321					5.13456	0.007916					5.2903	0.00803838
	4.8972	0.00782337					5.13465	0.0079263					5.29063	0.00804884
	4.89723	0.00783353					5.13473	0.00793659					5.29065	0.00805929
	4.89724	0.0078437					5.13479	0.00794688					5.29076	0.00806974
	4.89745	0.00785386					5.13489	0.00795718					5.29084	0.0080802
	4.8975	0.00786402					5.13513	0.00796747					5.29104	0.00809065
	4.89781	0.00787418					5.13516	0.00797777					5.2913	0.0081011
	4.89812	0.00788434					5.1354	0.00798806					5.29146	0.00811155
	4.89815	0.0078945					5.1357	0.00799835					5.29195	0.00812201
	4.89839	0.00790466					5.13629	0.00800865					5.29201	0.00813246
	4.89845	0.00791482					5.13694	0.00801894					5.2922	0.00814291
	4.89858	0.00792498					5.13734	0.00802923					5.29221	0.00815337
	4.89883	0.00793514					5.13735	0.00803953					5.29285	0.00816382
	4.89891	0.0079453					5.1376	0.00804982					5.29299	0.00817427
	4.89902	0.00795546					5.13762	0.00806012					5.29305	0.00818473
	4.89906	0.00796562					5.13781	0.00807041					5.29316	0.00819518
	4.89922	0.00797578					5.13798	0.0080807					5.29329	0.00820563
	4.89967	0.00798594					5.13812	0.008091					5.29335	0.00821609
	4.8999	0.0079961					5.13825	0.00810129					5.29367	0.00822654
	4.90013	0.00800626					5.13847	0.00811159					5.29373	0.00823699
	4.90015	0.00801642					5.13848	0.00812188					5.29403	0.00824744
	4.90025	0.00802658					5.1386	0.00813217					5.29404	0.0082579
	4.90026	0.00803674					5.13874	0.00814247					5.29415	0.00826835
	4.90027	0.0080469					5.13889	0.00815276					5.29418	0.0082788
	4.90028	0.00805706					5.13911	0.00816306					5.29436	0.00828926
	4.90029	0.00806722					5.13949	0.00817335					5.29448	0.00829971
	4.90038	0.00807738					5.13953	0.00818364					5.29455	0.00831016
	4.90043	0.00808754					5.13989	0.00819394					5.29465	0.00832062
	4.90045	0.0080977					5.13993	0.00820423					5.29476	0.00833107
	4.90079	0.00810786					5.13997	0.00821452					5.2951	0.00834152
	4.90082	0.00811802					5.13998	0.00822482					5.29523	0.00835197
	4.90082	0.00812818					5.14036	0.00823511					5.2953	0.00836243
	4.90086	0.00813834					5.14048	0.00824541					5.29538	0.00837288
	4.90137	0.0081485					5.14058	0.0082557					5.29561	0.00838333
	4.9015	0.00815866					5.14066	0.00826599					5.2957	0.00839379
	4.90185	0.00816882					5.14066	0.00827629					5.29574	0.00840424
	4.90195	0.00817898					5.14068	0.00828658					5.29583	0.00841469
	4.90222	0.00818914					5.14079	0.00829688					5.29585	0.00842515
	4.90223	0.0081993					5.14092	0.00830717					5.29596	0.0084356
	4.90227	0.00820946					5.14093	0.00831746					5.29623	0.00844605
	4.90228	0.00821962					5.14099	0.00832776					5.2966	0.0084565
	4.90238	0.00822978					5.14126	0.00833805					5.29667	0.00846696
	4.90285	0.00823994					5.14133	0.00834835					5.29672	0.00847741
	4.90292	0.0082501					5.14144	0.00835864					5.29673	0.00848786
	4.90334	0.00826026					5.14145	0.00836893					5.29717	0.00849832
	4.90337	0.00827042					5.14245	0.00837923					5.29733	0.00850877
	4.90337	0.00828058					5.14256	0.00838952					5.29736	0.00851922
	4.9034	0.00829075					5.14328	0.00839981					5.29737	0.00852968
	4.90341	0.00830091					5.14334	0.00841011					5.29754	0.00854013
	4.90353	0.00831107					5.14365	0.0084204					5.29781	0.00855058
	4.90362	0.00832123					5.14371	0.0084307					5.29818	0.00856104
	4.9038	0.00833139					5.14378	0.00844099					5.29875	0.00857149
	4.90419	0.00834155					5.14403	0.00845128					5.29888	0.00858194
	4.90425	0.00835171					5.14419	0.00846158					5.29914	0.00859239
	4.90436	0.00836187					5.14442	0.00847187					5.29926	0.00860285
	4.90466	0.00837203					5.14454	0.00848217					5.29946	0.0086133
	4.90469	0.00838219					5.14457	0.00849246					5.29989	0.00862375
	4.90494	0.00839235					5.14457	0.00850275					5.30019	0.00863421
	4.9051	0.00840251					5.14488	0.00851305					5.3002	0.00864466
	4.90533	0.00841267					5.14516	0.00852334					5.30035	0.00865511
	4.90534	0.00842283					5.1452	0.00853364					5.30035	0.00866557
	4.90539	0.00843299					5.14524	0.00854393					5.3004	0.00867602
	4.90557	0.00844315					5.14559	0.00855422					5.30069	0.00868647
	4.90573	0.00845331					5.14569	0.00856452					5.3007	0.00869692
	4.90615	0.00846347					5.14611	0.00857481					5.30085	0.00870738
	4.9063	0.00847363					5.14631	0.0085851					5.30091	0.00871783
	4.90647	0.00848379					5.14647	0.0085954					5.30105	0.00872828
	4.90661	0.00849395					5.14662	0.00860569					5.30116	0.00873874
	4.90679	0.00850411					5.1467	0.00861599					5.30117	0.00874919
	4.90683	0.00851427					5.14674	0.00862628					5.30159	0.00875964
	4.90721	0.00852443					5.14691	0.00863657					5.30165	0.0087701
	4.9075	0.00853459					5.14712	0.00864687					5.3018	0.00878055
	4.90762	0.00854475					5.14713	0.00865716					5.30219	0.008791
	4.9079	0.00855491					5.14723	0.00866746					5.30254	0.00880146
	4.90811	0.00856507					5.14768	0.00867775					5.30263	0.00881191
	4.90836	0.00857523					5.14778	0.00868804					5.30263	0.00882236
	4.90861	0.00858539					5.14785	0.00869834					5.30273	0.00883281
	4.90868	0.00859555					5.14795	0.00870863					5.30277	0.00884327
	4.90869	0.00860571					5.14807	0.00871893					5.30311	0.00885372
	4.90879	0.00861587					5.14821	0.00872922					5.30369	0.00886417
	4.90892	0.00862603					5.14845	0.00873951					5.30372	0.00887463
	4.90921	0.00863619					5.14915	0.00874981					5.30379	0.00888508
	4.9093	0.00864635					5.14918	0.0087601					5.30397	0.00889553
	4.90982	0.00865651					5.14919	0.00877039					5.3042	0.00890599
	4.90988	0.00866667					5.1493	0.00878069					5.30422	0.00891644
	4.91042	0.00867683					5.14932	0.00879098					5.30466	0.00892689
	4.91046	0.00868699					5.14939	0.00880128					5.30469	0.00893734
	4.91049	0.00869715					5.14948	0.00881157					5.30492	0.0089478
	4.91055	0.00870731					5.14977	0.00882186					5.30496	0.00895825
	4.91062	0.00871747					5.14979	0.00883216					5.30496	0.0089687
	4.91066	0.00872763					5.14987	0.00884245					5.30525	0.00897916
	4.91106	0.00873779					5.14993	0.00885275					5.30544	0.00898961
	4.91127	0.00874796					5.15	0.00886304					5.30612	0.00900006
	4.91141	0.00875812					5.15005	0.00887333					5.30635	0.00901052
	4.91146	0.00876828					5.15011	0.00888363					5.30656	0.00902097
	4.9115	0.00877844					5.15012	0.00889392					5.30666	0.00903142
	4.91158	0.0087886					5.15028	0.00890422					5.30677	0.00904187
	4.91158	0.00879876					5.15052	0.00891451					5.30681	0.00905233
	4.91177	0.00880892					5.15088	0.0089248					5.30708	0.00906278
	4.91182	0.00881908					5.1509	0.0089351					5.30713	0.00907323
	4.91205	0.00882924					5.15099	0.00894539					5.30744	0.00908369
	4.91212	0.0088394					5.15115	0.00895568					5.30763	0.00909414
	4.91242	0.00884956					5.15123	0.00896598					5.30768	0.00910459
	4.91243	0.00885972					5.15132	0.00897627					5.30781	0.00911505
	4.9127	0.00886988					5.15151	0.00898657					5.30784	0.0091255
	4.91295	0.00888004					5.15155	0.00899686					5.30784	0.00913595
	4.9132	0.0088902					5.15166	0.00900715					5.30785	0.00914641
	4.91323	0.00890036					5.15167	0.00901745					5.30806	0.00915686
	4.91336	0.00891052					5.15169	0.00902774					5.30819	0.00916731
	4.91337	0.00892068					5.15184	0.00903804					5.3082	0.00917776
	4.9135	0.00893084					5.15197	0.00904833					5.30824	0.00918822
	4.91351	0.008941					5.15229	0.00905862					5.30861	0.00919867
	4.91368	0.00895116					5.15267	0.00906892					5.30863	0.00920912
	4.91391	0.00896132					5.15277	0.00907921					5.30868	0.00921958
	4.9141	0.00897148					5.15286	0.00908951					5.30876	0.00923003
	4.9142	0.00898164					5.15318	0.0090998					5.30892	0.00924048
	4.91427	0.0089918					5.1533	0.00911009					5.30903	0.00925094
	4.91504	0.00900196					5.15364	0.00912039					5.30942	0.00926139
	4.91517	0.00901212					5.15388	0.00913068					5.30963	0.00927184
	4.91535	0.00902228					5.15402	0.00914097					5.30967	0.00928229
	4.91548	0.00903244					5.15487	0.00915127					5.30973	0.00929275
	4.91555	0.0090426					5.15493	0.00916156					5.30974	0.0093032
	4.91571	0.00905276					5.15496	0.00917186					5.30977	0.00931365
	4.91585	0.00906292					5.1552	0.00918215					5.30991	0.00932411
	4.91586	0.00907308					5.15523	0.00919244					5.31001	0.00933456
	4.91598	0.00908324					5.15535	0.00920274					5.31009	0.00934501
	4.916	0.0090934					5.15548	0.00921303					5.3101	0.00935547
	4.91602	0.00910356					5.1555	0.00922333					5.31012	0.00936592
	4.91639	0.00911372					5.15562	0.00923362					5.3103	0.00937637
	4.9164	0.00912388					5.15574	0.00924391					5.31071	0.00938682
	4.91655	0.00913404					5.1558	0.00925421					5.311	0.00939728
	4.91688	0.0091442					5.15582	0.0092645					5.31104	0.00940773
	4.91744	0.00915436					5.15583	0.0092748					5.31144	0.00941818
	4.91751	0.00916452					5.15591	0.00928509					5.31165	0.00942864
	4.91767	0.00917468					5.15606	0.00929538					5.31166	0.00943909
	4.91769	0.00918485					5.15608	0.00930568					5.31166	0.00944954
	4.91791	0.00919501					5.15611	0.00931597					5.31168	0.00946
	4.91828	0.00920517					5.15612	0.00932626					5.31171	0.00947045
	4.91847	0.00921533					5.15628	0.00933656					5.31173	0.0094809
	4.91849	0.00922549					5.15628	0.00934685					5.31194	0.00949136
	4.91852	0.00923565					5.1563	0.00935715					5.31246	0.00950181
	4.91856	0.00924581					5.1565	0.00936744					5.31277	0.00951226
	4.91866	0.00925597					5.15652	0.00937773					5.3128	0.00952271
	4.91868	0.00926613					5.15665	0.00938803					5.31297	0.00953317
	4.91877	0.00927629					5.1573	0.00939832					5.31301	0.00954362
	4.9188	0.00928645					5.1573	0.00940862					5.31317	0.00955407
	4.91887	0.00929661					5.15739	0.00941891					5.31326	0.00956453
	4.91888	0.00930677					5.15744	0.0094292					5.31348	0.00957498
	4.91892	0.00931693					5.15761	0.0094395					5.31357	0.00958543
	4.91898	0.00932709					5.15763	0.00944979					5.31365	0.00959589
	4.91923	0.00933725					5.15787	0.00946009					5.31381	0.00960634
	4.91936	0.00934741					5.15797	0.00947038					5.3139	0.00961679
	4.91975	0.00935757					5.158	0.00948067					5.31415	0.00962724
	4.91983	0.00936773					5.15805	0.00949097					5.31422	0.0096377
	4.91984	0.00937789					5.15814	0.00950126					5.31441	0.00964815
	4.92026	0.00938805					5.15817	0.00951155					5.31445	0.0096586
	4.92065	0.00939821					5.15826	0.00952185					5.31517	0.00966906
	4.92094	0.00940837					5.15841	0.00953214					5.31557	0.00967951
	4.92117	0.00941853					5.15843	0.00954244					5.31578	0.00968996
	4.92166	0.00942869					5.15849	0.00955273					5.3158	0.00970042
	4.92192	0.00943885					5.15859	0.00956302					5.31601	0.00971087
	4.92198	0.00944901					5.1586	0.00957332					5.3163	0.00972132
	4.92208	0.00945917					5.15874	0.00958361					5.31631	0.00973178
	4.92241	0.00946933					5.15879	0.00959391					5.31667	0.00974223
	4.92242	0.00947949					5.15929	0.0096042					5.31683	0.00975268
	4.92242	0.00948965					5.1594	0.00961449					5.31727	0.00976313
	4.92244	0.00949981					5.15954	0.00962479					5.31761	0.00977359
	4.92266	0.00950997					5.15957	0.00963508					5.31764	0.00978404
	4.92281	0.00952013					5.15963	0.00964538					5.31838	0.00979449
	4.92297	0.00953029					5.15966	0.00965567					5.31838	0.00980495
	4.92311	0.00954045					5.1597	0.00966596					5.31849	0.0098154
	4.92372	0.00955061					5.15973	0.00967626					5.31854	0.00982585
	4.92377	0.00956077					5.15993	0.00968655					5.31854	0.00983631
	4.92378	0.00957093					5.16001	0.00969684					5.31861	0.00984676
	4.92429	0.00958109					5.16007	0.00970714					5.31893	0.00985721
	4.92435	0.00959125					5.16007	0.00971743					5.31902	0.00986766
	4.92453	0.00960141					5.16014	0.00972773					5.3192	0.00987812
	4.92464	0.00961157					5.16056	0.00973802					5.31967	0.00988857
	4.92468	0.00962173					5.16063	0.00974831					5.31977	0.00989902
	4.92476	0.00963189					5.16064	0.00975861					5.31991	0.00990948
	4.92476	0.00964206					5.16069	0.0097689					5.32008	0.00991993
	4.925	0.00965222					5.16071	0.0097792					5.32035	0.00993038
	4.92526	0.00966238					5.16089	0.00978949					5.32035	0.00994084
	4.92546	0.00967254					5.16089	0.00979978					5.32042	0.00995129
	4.92547	0.0096827					5.161	0.00981008					5.32043	0.00996174
	4.9257	0.00969286					5.16108	0.00982037					5.3205	0.00997219
	4.92618	0.00970302					5.16116	0.00983067					5.32068	0.00998265
	4.92655	0.00971318					5.1612	0.00984096					5.32082	0.0099931
	4.92669	0.00972334					5.16128	0.00985125					5.32091	0.0100036
	4.92685	0.0097335					5.16133	0.00986155					5.32098	0.010014
	4.92689	0.00974366					5.16147	0.00987184					5.32108	0.0100245
	4.92695	0.00975382					5.16156	0.00988214					5.32113	0.0100349
	4.92701	0.00976398					5.16171	0.00989243					5.32116	0.0100454
	4.92711	0.00977414					5.1619	0.00990272					5.32129	0.0100558
	4.92725	0.0097843					5.1619	0.00991302					5.32134	0.0100663
	4.92748	0.00979446					5.16201	0.00992331					5.32135	0.0100767
	4.92779	0.00980462					5.16225	0.0099336					5.32139	0.0100872
	4.92779	0.00981478					5.16226	0.0099439					5.32171	0.0100976
	4.92788	0.00982494					5.16252	0.00995419					5.32184	0.0101081
	4.9279	0.0098351					5.16269	0.00996449					5.3219	0.0101185
	4.92797	0.00984526					5.16297	0.00997478					5.32202	0.010129
	4.92801	0.00985542					5.16314	0.00998507					5.32216	0.0101394
	4.92843	0.00986558					5.16318	0.00999537					5.32232	0.0101499
	4.92869	0.00987574					5.16321	0.0100057					5.32239	0.0101604
	4.92883	0.0098859					5.16323	0.010016					5.32244	0.0101708
	4.9289	0.00989606					5.16332	0.0100262					5.32248	0.0101813
	4.92897	0.00990622					5.16339	0.0100365					5.32273	0.0101917
	4.92913	0.00991638					5.16393	0.0100468					5.32286	0.0102022
	4.92922	0.00992654					5.16396	0.0100571					5.32291	0.0102126
	4.92931	0.0099367					5.16402	0.0100674					5.32348	0.0102231
	4.92934	0.00994686					5.16478	0.0100777					5.32373	0.0102335
	4.92964	0.00995702					5.16479	0.010088					5.32424	0.010244
	4.92974	0.00996718					5.16499	0.0100983					5.32435	0.0102544
	4.92988	0.00997734					5.16522	0.0101086					5.3245	0.0102649
	4.92993	0.0099875					5.1654	0.0101189					5.3248	0.0102753
	4.93009	0.00999766					5.16543	0.0101292					5.32484	0.0102858
	4.93013	0.0100078					5.16582	0.0101395					5.32488	0.0102962
	4.93021	0.010018					5.16585	0.0101498					5.32504	0.0103067
	4.9304	0.0100281					5.16604	0.0101601					5.32528	0.0103171
	4.93045	0.0100383					5.16615	0.0101704					5.32539	0.0103276
	4.9305	0.0100485					5.16621	0.0101807					5.32577	0.0103381
	4.93056	0.0100586					5.16629	0.010191					5.32584	0.0103485
	4.93057	0.0100688					5.16633	0.0102012					5.32585	0.010359
	4.9306	0.0100789					5.16663	0.0102115					5.32586	0.0103694
	4.93075	0.0100891					5.16674	0.0102218					5.32588	0.0103799
	4.93112	0.0100993					5.16675	0.0102321					5.32591	0.0103903
	4.93115	0.0101094					5.16682	0.0102424					5.32593	0.0104008
	4.9314	0.0101196					5.16687	0.0102527					5.32618	0.0104112
	4.93152	0.0101297					5.16702	0.010263					5.3262	0.0104217
	4.93165	0.0101399					5.16704	0.0102733					5.32623	0.0104321
	4.93202	0.0101501					5.16709	0.0102836					5.32629	0.0104426
	4.93203	0.0101602					5.16722	0.0102939					5.32631	0.010453
	4.93218	0.0101704					5.16723	0.0103042					5.32642	0.0104635
	4.93221	0.0101805					5.16726	0.0103145					5.32649	0.0104739
	4.93225	0.0101907					5.16734	0.0103248					5.32652	0.0104844
	4.93226	0.0102009					5.16744	0.0103351					5.32659	0.0104948
	4.93269	0.010211					5.16745	0.0103454					5.3268	0.0105053
	4.93279	0.0102212					5.16768	0.0103557					5.32713	0.0105158
	4.93288	0.0102313					5.16779	0.0103659					5.32723	0.0105262
	4.93288	0.0102415					5.16814	0.0103762					5.32727	0.0105367
	4.93289	0.0102517					5.16819	0.0103865					5.32731	0.0105471
	4.93309	0.0102618					5.16826	0.0103968					5.32753	0.0105576
	4.93317	0.010272					5.16834	0.0104071					5.32767	0.010568
	4.93318	0.0102821					5.16836	0.0104174					5.32768	0.0105785
	4.93334	0.0102923					5.16855	0.0104277					5.32772	0.0105889
	4.93348	0.0103025					5.16881	0.010438					5.32776	0.0105994
	4.93352	0.0103126					5.16883	0.0104483					5.32813	0.0106098
	4.93361	0.0103228					5.16884	0.0104586					5.32817	0.0106203
	4.93363	0.010333					5.16886	0.0104689					5.32833	0.0106307
	4.9337	0.0103431					5.16905	0.0104792					5.32841	0.0106412
	4.93393	0.0103533					5.16916	0.0104895					5.32851	0.0106516
	4.93444	0.0103634					5.16923	0.0104998					5.32853	0.0106621
	4.93444	0.0103736					5.16936	0.0105101					5.32857	0.0106725
	4.93453	0.0103838					5.16947	0.0105204					5.32865	0.010683
	4.93458	0.0103939					5.16957	0.0105307					5.32909	0.0106935
	4.93465	0.0104041					5.16969	0.0105409					5.32937	0.0107039
	4.93486	0.0104142					5.16976	0.0105512					5.32939	0.0107144
	4.93486	0.0104244					5.16989	0.0105615					5.32943	0.0107248
	4.9349	0.0104346					5.16999	0.0105718					5.32946	0.0107353
	4.93504	0.0104447					5.17084	0.0105821					5.32952	0.0107457
	4.93523	0.0104549					5.17084	0.0105924					5.32991	0.0107562
	4.93555	0.010465					5.17102	0.0106027					5.33029	0.0107666
	4.93556	0.0104752					5.17102	0.010613					5.33047	0.0107771
	4.93574	0.0104854					5.17106	0.0106233					5.33054	0.0107875
	4.93577	0.0104955					5.17137	0.0106336					5.33059	0.010798
	4.93582	0.0105057					5.17142	0.0106439					5.33062	0.0108084
	4.93589	0.0105158					5.17171	0.0106542					5.33089	0.0108189
	4.93603	0.010526					5.17174	0.0106645					5.33091	0.0108293
	4.93615	0.0105362					5.17178	0.0106748					5.33094	0.0108398
	4.93646	0.0105463					5.17192	0.0106851					5.33095	0.0108503
	4.93669	0.0105565					5.17202	0.0106954					5.33095	0.0108607
	4.9369	0.0105666					5.17207	0.0107056					5.33099	0.0108712
	4.93739	0.0105768					5.17216	0.0107159					5.33108	0.0108816
	4.93745	0.010587					5.17234	0.0107262					5.33121	0.0108921
	4.93747	0.0105971					5.17255	0.0107365					5.3313	0.0109025
	4.93775	0.0106073					5.17257	0.0107468					5.33156	0.010913
	4.93782	0.0106174					5.17291	0.0107571					5.33157	0.0109234
	4.93783	0.0106276					5.17305	0.0107674					5.33159	0.0109339
	4.93784	0.0106378					5.17348	0.0107777					5.33161	0.0109443
	4.93794	0.0106479					5.17358	0.010788					5.33163	0.0109548
	4.93797	0.0106581					5.17361	0.0107983					5.33175	0.0109652
	4.93805	0.0106682					5.17368	0.0108086					5.33178	0.0109757
	4.93821	0.0106784					5.1739	0.0108189					5.33181	0.0109861
	4.93833	0.0106886					5.17397	0.0108292					5.3319	0.0109966
	4.93844	0.0106987					5.17435	0.0108395					5.33201	0.011007
	4.93845	0.0107089					5.17437	0.0108498					5.33206	0.0110175
	4.93847	0.010719					5.17465	0.0108601					5.33224	0.011028
	4.93851	0.0107292					5.17484	0.0108703					5.33227	0.0110384
	4.93852	0.0107394					5.17499	0.0108806					5.33273	0.0110489
	4.93857	0.0107495					5.17501	0.0108909					5.33288	0.0110593
	4.93862	0.0107597					5.17503	0.0109012					5.33325	0.0110698
	4.93865	0.0107698					5.17522	0.0109115					5.33331	0.0110802
	4.93867	0.01078					5.17525	0.0109218					5.33333	0.0110907
	4.93921	0.0107902					5.1753	0.0109321					5.33335	0.0111011
	4.9393	0.0108003					5.17531	0.0109424					5.33348	0.0111116
	4.93934	0.0108105					5.1757	0.0109527					5.33363	0.011122
	4.93935	0.0108206					5.17589	0.010963					5.33381	0.0111325
	4.93951	0.0108308					5.17601	0.0109733					5.33391	0.0111429
	4.93975	0.010841					5.17606	0.0109836					5.3341	0.0111534
	4.93983	0.0108511					5.17611	0.0109939					5.33434	0.0111638
	4.93988	0.0108613					5.17615	0.0110042					5.33447	0.0111743
	4.93998	0.0108714					5.17637	0.0110145					5.33455	0.0111847
	4.94002	0.0108816					5.17646	0.0110248					5.3347	0.0111952
	4.94044	0.0108918					5.17646	0.0110351					5.33471	0.0112057
	4.94048	0.0109019					5.17676	0.0110453					5.33475	0.0112161
	4.94053	0.0109121					5.17685	0.0110556					5.33515	0.0112266
	4.94079	0.0109222					5.1773	0.0110659					5.33517	0.011237
	4.9408	0.0109324					5.17751	0.0110762					5.33529	0.0112475
	4.94092	0.0109426					5.1776	0.0110865					5.3355	0.0112579
	4.94103	0.0109527					5.17761	0.0110968					5.33564	0.0112684
	4.94122	0.0109629					5.17781	0.0111071					5.33568	0.0112788
	4.94124	0.010973					5.17782	0.0111174					5.33575	0.0112893
	4.94126	0.0109832					5.17798	0.0111277					5.33605	0.0112997
	4.94134	0.0109934					5.178	0.011138					5.3361	0.0113102
	4.94142	0.0110035					5.17801	0.0111483					5.33625	0.0113206
	4.9416	0.0110137					5.17812	0.0111586					5.33651	0.0113311
	4.94163	0.0110238					5.17814	0.0111689					5.33654	0.0113415
	4.94171	0.011034					5.17852	0.0111792					5.33672	0.011352
	4.94182	0.0110442					5.17852	0.0111895					5.33693	0.0113624
	4.94188	0.0110543					5.1787	0.0111998					5.33698	0.0113729
	4.94216	0.0110645					5.179	0.01121					5.33709	0.0113834
	4.94223	0.0110746					5.179	0.0112203					5.33716	0.0113938
	4.94223	0.0110848					5.179	0.0112306					5.33728	0.0114043
	4.94231	0.011095					5.17903	0.0112409					5.33735	0.0114147
	4.94235	0.0111051					5.17907	0.0112512					5.33737	0.0114252
	4.94245	0.0111153					5.17919	0.0112615					5.33752	0.0114356
	4.94254	0.0111254					5.17927	0.0112718					5.33772	0.0114461
	4.94268	0.0111356					5.17933	0.0112821					5.33777	0.0114565
	4.9427	0.0111458					5.17936	0.0112924					5.33784	0.011467
	4.94282	0.0111559					5.17948	0.0113027					5.33798	0.0114774
	4.94282	0.0111661					5.17971	0.011313					5.33833	0.0114879
	4.94285	0.0111762					5.17999	0.0113233					5.33841	0.0114983
	4.94299	0.0111864					5.18011	0.0113336					5.33845	0.0115088
	4.94314	0.0111966					5.18012	0.0113439					5.33858	0.0115192
	4.94317	0.0112067					5.18031	0.0113542					5.3386	0.0115297
	4.94322	0.0112169					5.18065	0.0113645					5.33866	0.0115402
	4.94339	0.0112271					5.18073	0.0113747					5.3388	0.0115506
	4.94343	0.0112372					5.18084	0.011385					5.33908	0.0115611
	4.94349	0.0112474					5.18087	0.0113953					5.3391	0.0115715
	4.94354	0.0112575					5.18094	0.0114056					5.33922	0.011582
	4.94362	0.0112677					5.18098	0.0114159					5.33935	0.0115924
	4.94385	0.0112779					5.18102	0.0114262					5.33936	0.0116029
	4.94395	0.011288					5.18107	0.0114365					5.3394	0.0116133
	4.94396	0.0112982					5.18114	0.0114468					5.33946	0.0116238
	4.944	0.0113083					5.18123	0.0114571					5.33963	0.0116342
	4.9442	0.0113185					5.18136	0.0114674					5.3397	0.0116447
	4.94466	0.0113287					5.1814	0.0114777					5.33983	0.0116551
	4.94501	0.0113388					5.18147	0.011488					5.33991	0.0116656
	4.94513	0.011349					5.18149	0.0114983					5.33997	0.011676
	4.94518	0.0113591					5.18152	0.0115086					5.33997	0.0116865
	4.94521	0.0113693					5.18174	0.0115189					5.34037	0.0116969
	4.94524	0.0113795					5.18203	0.0115292					5.34054	0.0117074
	4.94527	0.0113896					5.18203	0.0115395					5.34061	0.0117179
	4.9453	0.0113998					5.18209	0.0115497					5.34068	0.0117283
	4.94534	0.0114099					5.18216	0.01156					5.34071	0.0117388
	4.94539	0.0114201					5.18222	0.0115703					5.34081	0.0117492
	4.9455	0.0114303					5.18237	0.0115806					5.34101	0.0117597
	4.9456	0.0114404					5.18254	0.0115909					5.34135	0.0117701
	4.94568	0.0114506					5.18259	0.0116012					5.34159	0.0117806
	4.94582	0.0114607					5.18264	0.0116115					5.34164	0.011791
	4.94591	0.0114709					5.18293	0.0116218					5.34173	0.0118015
	4.94594	0.0114811					5.18298	0.0116321					5.34178	0.0118119
	4.94597	0.0114912					5.18311	0.0116424					5.3419	0.0118224
	4.94612	0.0115014					5.18354	0.0116527					5.34192	0.0118328
	4.94628	0.0115115					5.18355	0.011663					5.34195	0.0118433
	4.94628	0.0115217					5.18357	0.0116733					5.34207	0.0118537
	4.94646	0.0115319					5.18358	0.0116836					5.34218	0.0118642
	4.94648	0.011542					5.18426	0.0116939					5.34229	0.0118746
	4.94653	0.0115522					5.18437	0.0117042					5.34236	0.0118851
	4.94655	0.0115623					5.18472	0.0117144					5.34252	0.0118956
	4.94657	0.0115725					5.18481	0.0117247					5.34256	0.011906
	4.94675	0.0115827					5.18519	0.011735					5.34257	0.0119165
	4.94675	0.0115928					5.18538	0.0117453					5.34274	0.0119269
	4.94696	0.011603					5.1854	0.0117556					5.3428	0.0119374
	4.94701	0.0116131					5.18549	0.0117659					5.34306	0.0119478
	4.94707	0.0116233					5.18556	0.0117762					5.34307	0.0119583
	4.94708	0.0116335					5.18563	0.0117865					5.34311	0.0119687
	4.94709	0.0116436					5.18563	0.0117968					5.34323	0.0119792
	4.94716	0.0116538					5.18571	0.0118071					5.34345	0.0119896
	4.94756	0.0116639					5.18571	0.0118174					5.34367	0.0120001
	4.94762	0.0116741					5.18571	0.0118277					5.34374	0.0120105
	4.94768	0.0116843					5.18571	0.011838					5.34377	0.012021
	4.94779	0.0116944					5.18577	0.0118483					5.34379	0.0120314
	4.9478	0.0117046					5.18579	0.0118586					5.34381	0.0120419
	4.94782	0.0117147					5.1858	0.0118689					5.34382	0.0120523
	4.94816	0.0117249					5.18597	0.0118791					5.34386	0.0120628
	4.94834	0.0117351					5.18608	0.0118894					5.34397	0.0120733
	4.94835	0.0117452					5.18615	0.0118997					5.34406	0.0120837
	4.94838	0.0117554					5.18628	0.01191					5.34418	0.0120942
	4.94848	0.0117655					5.18631	0.0119203					5.34423	0.0121046
	4.94852	0.0117757					5.18636	0.0119306					5.34427	0.0121151
	4.94861	0.0117859					5.18645	0.0119409					5.34429	0.0121255
	4.94875	0.011796					5.18647	0.0119512					5.34436	0.012136
	4.94887	0.0118062					5.18667	0.0119615					5.34463	0.0121464
	4.94888	0.0118163					5.18684	0.0119718					5.34485	0.0121569
	4.94893	0.0118265					5.18705	0.0119821					5.34487	0.0121673
	4.94902	0.0118367					5.18705	0.0119924					5.34494	0.0121778
	4.94904	0.0118468					5.18714	0.0120027					5.34499	0.0121882
	4.9491	0.011857					5.18715	0.012013					5.345	0.0121987
	4.94911	0.0118671					5.18743	0.0120233					5.34501	0.0122091
	4.94919	0.0118773					5.18746	0.0120336					5.34534	0.0122196
	4.94951	0.0118875					5.18756	0.0120439					5.34572	0.01223
	4.94994	0.0118976					5.18769	0.0120541					5.34584	0.0122405
	4.95004	0.0119078					5.18772	0.0120644					5.34603	0.012251
	4.95008	0.0119179					5.18783	0.0120747					5.34626	0.0122614
	4.95019	0.0119281					5.18794	0.012085					5.34632	0.0122719
	4.95031	0.0119383					5.18795	0.0120953					5.34634	0.0122823
	4.95047	0.0119484					5.18817	0.0121056					5.34665	0.0122928
	4.95092	0.0119586					5.18835	0.0121159					5.34674	0.0123032
	4.95105	0.0119687					5.18847	0.0121262					5.3468	0.0123137
	4.95115	0.0119789					5.18847	0.0121365					5.34683	0.0123241
	4.95126	0.0119891					5.18866	0.0121468					5.34686	0.0123346
	4.95134	0.0119992					5.18877	0.0121571					5.34702	0.012345
	4.95135	0.0120094					5.18882	0.0121674					5.34716	0.0123555
	4.95147	0.0120195					5.18888	0.0121777					5.3472	0.0123659
	4.95155	0.0120297					5.18945	0.012188					5.34799	0.0123764
	4.95164	0.0120399					5.18976	0.0121983					5.34845	0.0123868
	4.95164	0.01205					5.18989	0.0122086					5.34848	0.0123973
	4.9518	0.0120602					5.19004	0.0122188					5.34849	0.0124078
	4.95183	0.0120703					5.19017	0.0122291					5.34869	0.0124182
	4.95194	0.0120805					5.19025	0.0122394					5.34891	0.0124287
	4.95199	0.0120907					5.19089	0.0122497					5.34925	0.0124391
	4.95202	0.0121008					5.19116	0.01226					5.34926	0.0124496
	4.95203	0.012111					5.19124	0.0122703					5.34929	0.01246
	4.95213	0.0121212					5.19129	0.0122806					5.34956	0.0124705
	4.95225	0.0121313					5.19133	0.0122909					5.34956	0.0124809
	4.95227	0.0121415					5.19146	0.0123012					5.34957	0.0124914
	4.9526	0.0121516					5.19156	0.0123115					5.34959	0.0125018
	4.95267	0.0121618					5.19156	0.0123218					5.34984	0.0125123
	4.95275	0.012172					5.1917	0.0123321					5.34984	0.0125227
	4.95283	0.0121821					5.19171	0.0123424					5.35001	0.0125332
	4.95309	0.0121923					5.19183	0.0123527					5.35017	0.0125436
	4.95317	0.0122024					5.19196	0.012363					5.35018	0.0125541
	4.95318	0.0122126					5.19211	0.0123733					5.35022	0.0125645
	4.95329	0.0122228					5.19214	0.0123836					5.35041	0.012575
	4.95349	0.0122329					5.19218	0.0123938					5.35044	0.0125855
	4.95365	0.0122431					5.19228	0.0124041					5.35061	0.0125959
	4.95368	0.0122532					5.19237	0.0124144					5.35064	0.0126064
	4.95375	0.0122634					5.19247	0.0124247					5.35064	0.0126168
	4.95388	0.0122736					5.19248	0.012435					5.3507	0.0126273
	4.95406	0.0122837					5.19255	0.0124453					5.3508	0.0126377
	4.95408	0.0122939					5.19272	0.0124556					5.35088	0.0126482
	4.9542	0.012304					5.1928	0.0124659					5.35133	0.0126586
	4.95432	0.0123142					5.19299	0.0124762					5.35134	0.0126691
	4.95459	0.0123244					5.1931	0.0124865					5.35146	0.0126795
	4.95468	0.0123345					5.19327	0.0124968					5.35156	0.01269
	4.95494	0.0123447					5.19332	0.0125071					5.35165	0.0127004
	4.95543	0.0123548					5.19333	0.0125174					5.35172	0.0127109
	4.95552	0.012365					5.19356	0.0125277					5.35183	0.0127213
	4.95565	0.0123752					5.19389	0.012538					5.35187	0.0127318
	4.95566	0.0123853					5.19415	0.0125483					5.3522	0.0127422
	4.95588	0.0123955					5.19438	0.0125585					5.35233	0.0127527
	4.95597	0.0124056					5.19444	0.0125688					5.35252	0.0127632
	4.95603	0.0124158					5.19457	0.0125791					5.35259	0.0127736
	4.95603	0.012426					5.19466	0.0125894					5.35261	0.0127841
	4.95617	0.0124361					5.19469	0.0125997					5.35266	0.0127945
	4.95638	0.0124463					5.19489	0.01261					5.35274	0.012805
	4.95647	0.0124564					5.19497	0.0126203					5.35295	0.0128154
	4.95655	0.0124666					5.19523	0.0126306					5.35304	0.0128259
	4.95656	0.0124768					5.19531	0.0126409					5.3533	0.0128363
	4.95661	0.0124869					5.19551	0.0126512					5.35349	0.0128468
	4.95668	0.0124971					5.19568	0.0126615					5.35356	0.0128572
	4.95679	0.0125072					5.19578	0.0126718					5.35363	0.0128677
	4.95687	0.0125174					5.19584	0.0126821					5.35369	0.0128781
	4.9569	0.0125276					5.19587	0.0126924					5.3537	0.0128886
	4.95696	0.0125377					5.19599	0.0127027					5.35406	0.012899
	4.95701	0.0125479					5.19612	0.012713					5.35406	0.0129095
	4.95715	0.012558					5.19625	0.0127232					5.35409	0.01292
	4.95739	0.0125682					5.19626	0.0127335					5.35416	0.0129304
	4.95746	0.0125784					5.19631	0.0127438					5.35427	0.0129409
	4.95766	0.0125885					5.19645	0.0127541					5.35448	0.0129513
	4.9577	0.0125987					5.19654	0.0127644					5.35448	0.0129618
	4.95775	0.0126088					5.19654	0.0127747					5.35458	0.0129722
	4.95813	0.012619					5.1966	0.012785					5.35461	0.0129827
	4.95826	0.0126292					5.19661	0.0127953					5.35465	0.0129931
	4.9585	0.0126393					5.19666	0.0128056					5.35475	0.0130036
	4.95853	0.0126495					5.1971	0.0128159					5.35517	0.013014
	4.95863	0.0126596					5.19712	0.0128262					5.35527	0.0130245
	4.9589	0.0126698					5.19738	0.0128365					5.35528	0.0130349
	4.9589	0.01268					5.19738	0.0128468					5.35532	0.0130454
	4.95894	0.0126901					5.19745	0.0128571					5.35538	0.0130558
	4.95935	0.0127003					5.19746	0.0128674					5.35541	0.0130663
	4.95938	0.0127104					5.19749	0.0128777					5.35546	0.0130767
	4.95958	0.0127206					5.19755	0.012888					5.35547	0.0130872
	4.95992	0.0127308					5.19785	0.0128982					5.35571	0.0130977
	4.96012	0.0127409					5.198	0.0129085					5.35581	0.0131081
	4.9603	0.0127511					5.19812	0.0129188					5.35581	0.0131186
	4.96032	0.0127612					5.19824	0.0129291					5.35586	0.013129
	4.96066	0.0127714					5.19829	0.0129394					5.35615	0.0131395
	4.96072	0.0127816					5.19836	0.0129497					5.35625	0.0131499
	4.96073	0.0127917					5.19836	0.01296					5.35627	0.0131604
	4.96095	0.0128019					5.19837	0.0129703					5.35632	0.0131708
	4.96101	0.012812					5.1985	0.0129806					5.3564	0.0131813
	4.96109	0.0128222					5.19854	0.0129909					5.35642	0.0131917
	4.96179	0.0128324					5.19866	0.0130012					5.3565	0.0132022
	4.96219	0.0128425					5.19886	0.0130115					5.3568	0.0132126
	4.96225	0.0128527					5.19893	0.0130218					5.3569	0.0132231
	4.96241	0.0128628					5.19895	0.0130321					5.35711	0.0132335
	4.96244	0.012873					5.19899	0.0130424					5.35724	0.013244
	4.96247	0.0128832					5.19919	0.0130527					5.35752	0.0132544
	4.96251	0.0128933					5.19929	0.0130629					5.35762	0.0132649
	4.96279	0.0129035					5.19952	0.0130732					5.35778	0.0132754
	4.9628	0.0129136					5.19957	0.0130835					5.35779	0.0132858
	4.96289	0.0129238					5.19962	0.0130938					5.35808	0.0132963
	4.96308	0.012934					5.19974	0.0131041					5.3581	0.0133067
	4.96318	0.0129441					5.19974	0.0131144					5.35814	0.0133172
	4.96326	0.0129543					5.19978	0.0131247					5.35833	0.0133276
	4.96331	0.0129644					5.19983	0.013135					5.35834	0.0133381
	4.96336	0.0129746					5.19986	0.0131453					5.35835	0.0133485
	4.96338	0.0129848					5.20032	0.0131556					5.35839	0.013359
	4.96345	0.0129949					5.20041	0.0131659					5.35855	0.0133694
	4.96354	0.0130051					5.20042	0.0131762					5.35866	0.0133799
	4.9636	0.0130153					5.20068	0.0131865					5.35878	0.0133903
	4.96362	0.0130254					5.20078	0.0131968					5.35902	0.0134008
	4.96365	0.0130356					5.20079	0.0132071					5.35908	0.0134112
	4.96372	0.0130457					5.20081	0.0132174					5.3592	0.0134217
	4.96383	0.0130559					5.20096	0.0132276					5.35921	0.0134321
	4.96394	0.0130661					5.20129	0.0132379					5.35922	0.0134426
	4.96403	0.0130762					5.20137	0.0132482					5.35927	0.0134531
	4.96441	0.0130864					5.20151	0.0132585					5.35939	0.0134635
	4.96446	0.0130965					5.20179	0.0132688					5.35942	0.013474
	4.96456	0.0131067					5.20186	0.0132791					5.35943	0.0134844
	4.9647	0.0131169					5.20195	0.0132894					5.35957	0.0134949
	4.96471	0.013127					5.20202	0.0132997					5.36017	0.0135053
	4.96473	0.0131372					5.20208	0.01331					5.3602	0.0135158
	4.96476	0.0131473					5.20225	0.0133203					5.36023	0.0135262
	4.96478	0.0131575					5.20234	0.0133306					5.36025	0.0135367
	4.96528	0.0131677					5.20236	0.0133409					5.36028	0.0135471
	4.96538	0.0131778					5.20243	0.0133512					5.36034	0.0135576
	4.96539	0.013188					5.20258	0.0133615					5.36037	0.013568
	4.96539	0.0131981					5.20258	0.0133718					5.36037	0.0135785
	4.96575	0.0132083					5.20262	0.0133821					5.36053	0.0135889
	4.9658	0.0132185					5.20285	0.0133924					5.36064	0.0135994
	4.96594	0.0132286					5.20315	0.0134026					5.36082	0.0136099
	4.96614	0.0132388					5.20318	0.0134129					5.36091	0.0136203
	4.96626	0.0132489					5.20331	0.0134232					5.36113	0.0136308
	4.96628	0.0132591					5.20332	0.0134335					5.36137	0.0136412
	4.96637	0.0132693					5.20338	0.0134438					5.36152	0.0136517
	4.96662	0.0132794					5.20353	0.0134541					5.36162	0.0136621
	4.96671	0.0132896					5.20362	0.0134644					5.36165	0.0136726
	4.96681	0.0132997					5.20362	0.0134747					5.36177	0.013683
	4.96704	0.0133099					5.20369	0.013485					5.36191	0.0136935
	4.96717	0.0133201					5.2037	0.0134953					5.36192	0.0137039
	4.96724	0.0133302					5.20398	0.0135056					5.36196	0.0137144
	4.96725	0.0133404					5.20408	0.0135159					5.36197	0.0137248
	4.96727	0.0133505					5.20412	0.0135262					5.36197	0.0137353
	4.96738	0.0133607					5.20414	0.0135365					5.36203	0.0137457
	4.96739	0.0133709					5.20424	0.0135468					5.36212	0.0137562
	4.96757	0.013381					5.20431	0.0135571					5.36235	0.0137666
	4.96761	0.0133912					5.20439	0.0135673					5.36238	0.0137771
	4.96761	0.0134013					5.20449	0.0135776					5.36241	0.0137876
	4.96765	0.0134115					5.20461	0.0135879					5.36251	0.013798
	4.96774	0.0134217					5.20499	0.0135982					5.36271	0.0138085
	4.96787	0.0134318					5.20503	0.0136085					5.36276	0.0138189
	4.96794	0.013442					5.20507	0.0136188					5.36293	0.0138294
	4.968	0.0134521					5.20518	0.0136291					5.36302	0.0138398
	4.96818	0.0134623					5.2053	0.0136394					5.36309	0.0138503
	4.96827	0.0134725					5.20531	0.0136497					5.36311	0.0138607
	4.9684	0.0134826					5.20538	0.01366					5.36315	0.0138712
	4.96845	0.0134928					5.20552	0.0136703					5.36318	0.0138816
	4.96856	0.0135029					5.20554	0.0136806					5.36328	0.0138921
	4.96865	0.0135131					5.20563	0.0136909					5.36351	0.0139025
	4.96882	0.0135233					5.20567	0.0137012					5.36351	0.013913
	4.96899	0.0135334					5.20589	0.0137115					5.36357	0.0139234
	4.96921	0.0135436					5.20593	0.0137218					5.36358	0.0139339
	4.96926	0.0135537					5.20593	0.0137321					5.36371	0.0139443
	4.96931	0.0135639					5.20603	0.0137423					5.36374	0.0139548
	4.96932	0.0135741					5.20612	0.0137526					5.36382	0.0139653
	4.96941	0.0135842					5.20614	0.0137629					5.3639	0.0139757
	4.96943	0.0135944					5.20648	0.0137732					5.36398	0.0139862
	4.96953	0.0136045					5.20649	0.0137835					5.36404	0.0139966
	4.96974	0.0136147					5.20653	0.0137938					5.36413	0.0140071
	4.96998	0.0136249					5.20653	0.0138041					5.36415	0.0140175
	4.96999	0.013635					5.20659	0.0138144					5.36425	0.014028
	4.97002	0.0136452					5.20662	0.0138247					5.36459	0.0140384
	4.97015	0.0136553					5.20689	0.013835					5.36463	0.0140489
	4.97024	0.0136655					5.20692	0.0138453					5.36465	0.0140593
	4.9703	0.0136757					5.20715	0.0138556					5.36469	0.0140698
	4.9703	0.0136858					5.20715	0.0138659					5.3647	0.0140802
	4.97038	0.013696					5.2072	0.0138762					5.36491	0.0140907
	4.9705	0.0137061					5.20742	0.0138865					5.36492	0.0141011
	4.97052	0.0137163					5.20747	0.0138968					5.36503	0.0141116
	4.9706	0.0137265					5.20762	0.013907					5.36503	0.0141221
	4.97073	0.0137366					5.20765	0.0139173					5.36521	0.0141325
	4.97087	0.0137468					5.20781	0.0139276					5.36526	0.014143
	4.97108	0.0137569					5.20786	0.0139379					5.36537	0.0141534
	4.97109	0.0137671					5.20796	0.0139482					5.36543	0.0141639
	4.97117	0.0137773					5.208	0.0139585					5.36545	0.0141743
	4.97134	0.0137874					5.20801	0.0139688					5.36555	0.0141848
	4.97138	0.0137976					5.20805	0.0139791					5.36562	0.0141952
	4.97146	0.0138077					5.20806	0.0139894					5.36565	0.0142057
	4.97146	0.0138179					5.20812	0.0139997					5.36567	0.0142161
	4.9717	0.0138281					5.20815	0.01401					5.36577	0.0142266
	4.97173	0.0138382					5.20841	0.0140203					5.36582	0.014237
	4.97179	0.0138484					5.20852	0.0140306					5.36605	0.0142475
	4.97203	0.0138585					5.2086	0.0140409					5.36608	0.0142579
	4.97219	0.0138687					5.20889	0.0140512					5.3663	0.0142684
	4.97229	0.0138789					5.20905	0.0140615					5.36653	0.0142788
	4.97237	0.013889					5.20914	0.0140717					5.36661	0.0142893
	4.9726	0.0138992					5.20924	0.014082					5.36667	0.0142998
	4.97263	0.0139093					5.20929	0.0140923					5.36677	0.0143102
	4.97271	0.0139195					5.2095	0.0141026					5.36687	0.0143207
	4.97271	0.0139297					5.20954	0.0141129					5.3669	0.0143311
	4.97272	0.0139398					5.2097	0.0141232					5.36697	0.0143416
	4.97288	0.01395					5.20976	0.0141335					5.36712	0.014352
	4.97293	0.0139602					5.20979	0.0141438					5.36735	0.0143625
	4.97303	0.0139703					5.20984	0.0141541					5.36735	0.0143729
	4.97306	0.0139805					5.20985	0.0141644					5.3674	0.0143834
	4.97307	0.0139906					5.21006	0.0141747					5.36756	0.0143938
	4.97313	0.0140008					5.2101	0.014185					5.3676	0.0144043
	4.97316	0.014011					5.21029	0.0141953					5.36765	0.0144147
	4.97328	0.0140211					5.2104	0.0142056					5.3678	0.0144252
	4.97328	0.0140313					5.21062	0.0142159					5.36781	0.0144356
	4.97328	0.0140414					5.2107	0.0142262					5.36785	0.0144461
	4.97338	0.0140516					5.21072	0.0142365					5.36792	0.0144565
	4.97341	0.0140618					5.21075	0.0142467					5.36794	0.014467
	4.97344	0.0140719					5.21088	0.014257					5.36824	0.0144775
	4.97353	0.0140821					5.21112	0.0142673					5.3683	0.0144879
	4.97358	0.0140922					5.21124	0.0142776					5.36842	0.0144984
	4.97364	0.0141024					5.21125	0.0142879					5.36852	0.0145088
	4.97386	0.0141126					5.21133	0.0142982					5.36863	0.0145193
	4.97402	0.0141227					5.2114	0.0143085					5.36875	0.0145297
	4.97408	0.0141329					5.21154	0.0143188					5.36876	0.0145402
	4.97414	0.014143					5.2116	0.0143291					5.36876	0.0145506
	4.97419	0.0141532					5.2117	0.0143394					5.36878	0.0145611
	4.97431	0.0141634					5.21176	0.0143497					5.36881	0.0145715
	4.97462	0.0141735					5.21179	0.01436					5.36889	0.014582
	4.97469	0.0141837					5.2119	0.0143703					5.36894	0.0145924
	4.97471	0.0141938					5.21258	0.0143806					5.36897	0.0146029
	4.97487	0.014204					5.21284	0.0143909					5.36931	0.0146133
	4.97492	0.0142142					5.21288	0.0144012					5.36989	0.0146238
	4.97495	0.0142243					5.21289	0.0144114					5.36996	0.0146342
	4.97499	0.0142345					5.213	0.0144217					5.36997	0.0146447
	4.97501	0.0142446					5.21309	0.014432					5.36998	0.0146552
	4.97503	0.0142548					5.21311	0.0144423					5.37018	0.0146656
	4.97503	0.014265					5.21317	0.0144526					5.37027	0.0146761
	4.9751	0.0142751					5.21323	0.0144629					5.37031	0.0146865
	4.9752	0.0142853					5.21329	0.0144732					5.37031	0.014697
	4.97537	0.0142954					5.21343	0.0144835					5.37042	0.0147074
	4.9756	0.0143056					5.2135	0.0144938					5.37052	0.0147179
	4.9757	0.0143158					5.21353	0.0145041					5.37056	0.0147283
	4.97575	0.0143259					5.21364	0.0145144					5.3706	0.0147388
	4.97589	0.0143361					5.21376	0.0145247					5.37061	0.0147492
	4.97604	0.0143462					5.21401	0.014535					5.37067	0.0147597
	4.97607	0.0143564					5.21407	0.0145453					5.37074	0.0147701
	4.97616	0.0143666					5.21416	0.0145556					5.37077	0.0147806
	4.97626	0.0143767					5.21416	0.0145659					5.37077	0.014791
	4.97628	0.0143869					5.2143	0.0145761					5.37119	0.0148015
	4.97632	0.014397					5.21447	0.0145864					5.37121	0.014812
	4.97645	0.0144072					5.2145	0.0145967					5.37122	0.0148224
	4.97655	0.0144174					5.21485	0.014607					5.37123	0.0148329
	4.97656	0.0144275					5.21487	0.0146173					5.37139	0.0148433
	4.97665	0.0144377					5.21521	0.0146276					5.37147	0.0148538
	4.97665	0.0144478					5.21522	0.0146379					5.37152	0.0148642
	4.97701	0.014458					5.21532	0.0146482					5.37164	0.0148747
	4.97703	0.0144682					5.21532	0.0146585					5.37167	0.0148851
	4.97708	0.0144783					5.21546	0.0146688					5.3717	0.0148956
	4.97728	0.0144885					5.21547	0.0146791					5.37223	0.014906
	4.97738	0.0144986					5.21575	0.0146894					5.3725	0.0149165
	4.97747	0.0145088					5.2159	0.0146997					5.37251	0.0149269
	4.97751	0.014519					5.21599	0.01471					5.37272	0.0149374
	4.97751	0.0145291					5.21599	0.0147203					5.37279	0.0149478
	4.97753	0.0145393					5.21608	0.0147306					5.37284	0.0149583
	4.97753	0.0145494					5.21611	0.0147409					5.37295	0.0149687
	4.97763	0.0145596					5.21649	0.0147511					5.3731	0.0149792
	4.97788	0.0145698					5.21651	0.0147614					5.37318	0.0149897
	4.97793	0.0145799					5.21652	0.0147717					5.37326	0.0150001
	4.97795	0.0145901					5.21663	0.014782					5.37328	0.0150106
	4.97796	0.0146002					5.21665	0.0147923					5.37339	0.015021
	4.97821	0.0146104					5.21669	0.0148026					5.37344	0.0150315
	4.97823	0.0146206					5.21677	0.0148129					5.37345	0.0150419
	4.97828	0.0146307					5.21693	0.0148232					5.37353	0.0150524
	4.97829	0.0146409					5.21697	0.0148335					5.37357	0.0150628
	4.97833	0.014651					5.21701	0.0148438					5.37379	0.0150733
	4.97833	0.0146612					5.2172	0.0148541					5.37381	0.0150837
	4.97839	0.0146714					5.21721	0.0148644					5.37389	0.0150942
	4.97847	0.0146815					5.21725	0.0148747					5.37395	0.0151046
	4.9785	0.0146917					5.21746	0.014885					5.37403	0.0151151
	4.97854	0.0147018					5.21755	0.0148953					5.37405	0.0151255
	4.97873	0.014712					5.21761	0.0149056					5.37411	0.015136
	4.97883	0.0147222					5.21769	0.0149158					5.37425	0.0151464
	4.97894	0.0147323					5.21772	0.0149261					5.3744	0.0151569
	4.979	0.0147425					5.21778	0.0149364					5.37443	0.0151674
	4.97914	0.0147526					5.21789	0.0149467					5.37448	0.0151778
	4.97925	0.0147628					5.21789	0.014957					5.37458	0.0151883
	4.97929	0.014773					5.21801	0.0149673					5.37482	0.0151987
	4.97949	0.0147831					5.21809	0.0149776					5.37488	0.0152092
	4.9795	0.0147933					5.21821	0.0149879					5.375	0.0152196
	4.9798	0.0148034					5.21827	0.0149982					5.37507	0.0152301
	4.97982	0.0148136					5.21828	0.0150085					5.37524	0.0152405
	4.97993	0.0148238					5.21841	0.0150188					5.37544	0.015251
	4.97998	0.0148339					5.21841	0.0150291					5.37547	0.0152614
	4.98027	0.0148441					5.21851	0.0150394					5.37556	0.0152719
	4.98068	0.0148543					5.21862	0.0150497					5.3758	0.0152823
	4.98069	0.0148644					5.21863	0.01506					5.37583	0.0152928
	4.98077	0.0148746					5.21882	0.0150703					5.37584	0.0153032
	4.98086	0.0148847					5.21899	0.0150805					5.37587	0.0153137
	4.98089	0.0148949					5.21911	0.0150908					5.37607	0.0153241
	4.98098	0.0149051					5.21924	0.0151011					5.37611	0.0153346
	4.981	0.0149152					5.21931	0.0151114					5.37616	0.0153451
	4.98104	0.0149254					5.21932	0.0151217					5.37626	0.0153555
	4.98107	0.0149355					5.21933	0.015132					5.37638	0.015366
	4.98109	0.0149457					5.21954	0.0151423					5.37664	0.0153764
	4.98133	0.0149559					5.21954	0.0151526					5.3767	0.0153869
	4.9815	0.014966					5.21966	0.0151629					5.37689	0.0153973
	4.98156	0.0149762					5.21971	0.0151732					5.37712	0.0154078
	4.9816	0.0149863					5.21978	0.0151835					5.37716	0.0154182
	4.98169	0.0149965					5.21979	0.0151938					5.37758	0.0154287
	4.98183	0.0150067					5.21983	0.0152041					5.37765	0.0154391
	4.98191	0.0150168					5.21988	0.0152144					5.37768	0.0154496
	4.98204	0.015027					5.21992	0.0152247					5.3777	0.01546
	4.98208	0.0150371					5.21993	0.015235					5.37783	0.0154705
	4.9821	0.0150473					5.21996	0.0152453					5.37785	0.0154809
	4.98234	0.0150575					5.22	0.0152555					5.37786	0.0154914
	4.98245	0.0150676					5.22001	0.0152658					5.37802	0.0155018
	4.98253	0.0150778					5.22025	0.0152761					5.37824	0.0155123
	4.98258	0.0150879					5.22058	0.0152864					5.37828	0.0155228
	4.98278	0.0150981					5.22065	0.0152967					5.37833	0.0155332
	4.98302	0.0151083					5.22116	0.015307					5.37845	0.0155437
	4.98307	0.0151184					5.22121	0.0153173					5.37854	0.0155541
	4.98321	0.0151286					5.22159	0.0153276					5.37854	0.0155646
	4.98323	0.0151387					5.2216	0.0153379					5.37858	0.015575
	4.98333	0.0151489					5.22163	0.0153482					5.37864	0.0155855
	4.98334	0.0151591					5.22166	0.0153585					5.37877	0.0155959
	4.98338	0.0151692					5.22168	0.0153688					5.37888	0.0156064
	4.98344	0.0151794					5.22171	0.0153791					5.37906	0.0156168
	4.98347	0.0151895					5.22174	0.0153894					5.37906	0.0156273
	4.98349	0.0151997					5.22179	0.0153997					5.3792	0.0156377
	4.98353	0.0152099					5.22213	0.01541					5.3794	0.0156482
	4.98368	0.01522					5.22255	0.0154202					5.37946	0.0156586
	4.98376	0.0152302					5.22276	0.0154305					5.37948	0.0156691
	4.98376	0.0152403					5.2228	0.0154408					5.37952	0.0156796
	4.98379	0.0152505					5.22287	0.0154511					5.37964	0.01569
	4.9838	0.0152607					5.223	0.0154614					5.37972	0.0157005
	4.98382	0.0152708					5.22302	0.0154717					5.37979	0.0157109
	4.98394	0.015281					5.22302	0.015482					5.37981	0.0157214
	4.98404	0.0152911					5.22308	0.0154923					5.37987	0.0157318
	4.98406	0.0153013					5.22309	0.0155026					5.38001	0.0157423
	4.98419	0.0153115					5.2231	0.0155129					5.38018	0.0157527
	4.98423	0.0153216					5.22312	0.0155232					5.38021	0.0157632
	4.98425	0.0153318					5.22331	0.0155335					5.38022	0.0157736
	4.98425	0.0153419					5.22353	0.0155438					5.38033	0.0157841
	4.98426	0.0153521					5.22399	0.0155541					5.38047	0.0157945
	4.98436	0.0153623					5.22403	0.0155644					5.38068	0.015805
	4.98445	0.0153724					5.22409	0.0155747					5.38073	0.0158154
	4.98463	0.0153826					5.22417	0.015585					5.38075	0.0158259
	4.98465	0.0153927					5.22425	0.0155952					5.38077	0.0158363
	4.98478	0.0154029					5.22434	0.0156055					5.38081	0.0158468
	4.98491	0.0154131					5.22442	0.0156158					5.38082	0.0158573
	4.98509	0.0154232					5.22459	0.0156261					5.38086	0.0158677
	4.98524	0.0154334					5.22474	0.0156364					5.38103	0.0158782
	4.98531	0.0154435					5.22476	0.0156467					5.38104	0.0158886
	4.98542	0.0154537					5.22478	0.015657					5.38114	0.0158991
	4.98551	0.0154639					5.22479	0.0156673					5.3812	0.0159095
	4.98558	0.015474					5.2249	0.0156776					5.38125	0.01592
	4.98585	0.0154842					5.22491	0.0156879					5.38139	0.0159304
	4.98606	0.0154943					5.22497	0.0156982					5.3817	0.0159409
	4.98616	0.0155045					5.22501	0.0157085					5.38193	0.0159513
	4.98633	0.0155147					5.22501	0.0157188					5.38195	0.0159618
	4.98637	0.0155248					5.22509	0.0157291					5.38213	0.0159722
	4.98642	0.015535					5.22529	0.0157394					5.38238	0.0159827
	4.98648	0.0155451					5.22531	0.0157497					5.38239	0.0159931
	4.98651	0.0155553					5.22551	0.0157599					5.38247	0.0160036
	4.98655	0.0155655					5.22553	0.0157702					5.38251	0.016014
	4.9867	0.0155756					5.22559	0.0157805					5.38269	0.0160245
	4.98678	0.0155858					5.22562	0.0157908					5.38275	0.016035
	4.98691	0.0155959					5.22604	0.0158011					5.38276	0.0160454
	4.98697	0.0156061					5.2262	0.0158114					5.38292	0.0160559
	4.98714	0.0156163					5.22624	0.0158217					5.38296	0.0160663
	4.98717	0.0156264					5.22628	0.015832					5.38299	0.0160768
	4.98736	0.0156366					5.22644	0.0158423					5.38304	0.0160872
	4.98738	0.0156467					5.22652	0.0158526					5.38309	0.0160977
	4.98751	0.0156569					5.22656	0.0158629					5.38328	0.0161081
	4.98763	0.0156671					5.22659	0.0158732					5.38335	0.0161186
	4.98776	0.0156772					5.22661	0.0158835					5.38339	0.016129
	4.98777	0.0156874					5.22668	0.0158938					5.38342	0.0161395
	4.98788	0.0156976					5.22671	0.0159041					5.38358	0.0161499
	4.98788	0.0157077					5.22675	0.0159144					5.38367	0.0161604
	4.98791	0.0157179					5.2268	0.0159246					5.38405	0.0161708
	4.98801	0.015728					5.22706	0.0159349					5.38415	0.0161813
	4.9881	0.0157382					5.22713	0.0159452					5.38415	0.0161918
	4.98812	0.0157484					5.22718	0.0159555					5.38428	0.0162022
	4.98817	0.0157585					5.2272	0.0159658					5.38434	0.0162127
	4.98835	0.0157687					5.22726	0.0159761					5.38434	0.0162231
	4.98866	0.0157788					5.22732	0.0159864					5.38441	0.0162336
	4.9887	0.015789					5.22737	0.0159967					5.38474	0.016244
	4.9887	0.0157992					5.22738	0.016007					5.38475	0.0162545
	4.98876	0.0158093					5.22739	0.0160173					5.38476	0.0162649
	4.98877	0.0158195					5.2274	0.0160276					5.38497	0.0162754
	4.98884	0.0158296					5.22746	0.0160379					5.385	0.0162858
	4.98885	0.0158398					5.22751	0.0160482					5.38502	0.0162963
	4.98898	0.01585					5.22761	0.0160585					5.38503	0.0163067
	4.98898	0.0158601					5.22771	0.0160688					5.38517	0.0163172
	4.98898	0.0158703					5.22777	0.0160791					5.38525	0.0163276
	4.98904	0.0158804					5.22787	0.0160894					5.38538	0.0163381
	4.98913	0.0158906					5.22793	0.0160996					5.38544	0.0163485
	4.98929	0.0159008					5.22794	0.0161099					5.38551	0.016359
	4.98931	0.0159109					5.22798	0.0161202					5.38565	0.0163695
	4.98961	0.0159211					5.22803	0.0161305					5.38593	0.0163799
	4.98976	0.0159312					5.22819	0.0161408					5.38601	0.0163904
	4.98982	0.0159414					5.22828	0.0161511					5.38606	0.0164008
	4.98993	0.0159516					5.22828	0.0161614					5.38608	0.0164113
	4.99003	0.0159617					5.22833	0.0161717					5.38612	0.0164217
	4.9901	0.0159719					5.22836	0.016182					5.38617	0.0164322
	4.99024	0.015982					5.22845	0.0161923					5.38617	0.0164426
	4.99027	0.0159922					5.22847	0.0162026					5.38626	0.0164531
	4.99045	0.0160024					5.22855	0.0162129					5.38639	0.0164635
	4.9905	0.0160125					5.22876	0.0162232					5.38642	0.016474
	4.99064	0.0160227					5.22896	0.0162335					5.38646	0.0164844
	4.99073	0.0160328					5.22898	0.0162438					5.38659	0.0164949
	4.99074	0.016043					5.22909	0.0162541					5.38662	0.0165053
	4.99104	0.0160532					5.22912	0.0162643					5.38678	0.0165158
	4.99104	0.0160633					5.22917	0.0162746					5.38693	0.0165262
	4.99105	0.0160735					5.22917	0.0162849					5.38701	0.0165367
	4.99106	0.0160836					5.22926	0.0162952					5.38712	0.0165472
	4.99114	0.0160938					5.22932	0.0163055					5.38716	0.0165576
	4.99117	0.016104					5.22933	0.0163158					5.38723	0.0165681
	4.9912	0.0161141					5.22934	0.0163261					5.38729	0.0165785
	4.99137	0.0161243					5.22948	0.0163364					5.38736	0.016589
	4.99168	0.0161344					5.22964	0.0163467					5.38756	0.0165994
	4.9918	0.0161446					5.22967	0.016357					5.38756	0.0166099
	4.99182	0.0161548					5.22971	0.0163673					5.38769	0.0166203
	4.99196	0.0161649					5.22972	0.0163776					5.38775	0.0166308
	4.99196	0.0161751					5.22976	0.0163879					5.38782	0.0166412
	4.99202	0.0161852					5.22984	0.0163982					5.38788	0.0166517
	4.99214	0.0161954					5.22989	0.0164085					5.38796	0.0166621
	4.99216	0.0162056					5.23011	0.0164188					5.38803	0.0166726
	4.99219	0.0162157					5.23011	0.016429					5.38814	0.016683
	4.9922	0.0162259					5.23022	0.0164393					5.38847	0.0166935
	4.99253	0.016236					5.23024	0.0164496					5.3886	0.0167039
	4.99263	0.0162462					5.23026	0.0164599					5.38878	0.0167144
	4.99269	0.0162564					5.23027	0.0164702					5.38881	0.0167249
	4.99283	0.0162665					5.23031	0.0164805					5.38898	0.0167353
	4.99288	0.0162767					5.23051	0.0164908					5.38914	0.0167458
	4.99294	0.0162868					5.23058	0.0165011					5.38919	0.0167562
	4.99309	0.016297					5.23061	0.0165114					5.38922	0.0167667
	4.99351	0.0163072					5.23073	0.0165217					5.38939	0.0167771
	4.99351	0.0163173					5.23084	0.016532					5.38941	0.0167876
	4.99352	0.0163275					5.2309	0.0165423					5.38952	0.016798
	4.99365	0.0163376					5.23093	0.0165526					5.38959	0.0168085
	4.99375	0.0163478					5.23095	0.0165629					5.38969	0.0168189
	4.99375	0.016358					5.23103	0.0165732					5.38981	0.0168294
	4.99384	0.0163681					5.23124	0.0165835					5.38982	0.0168398
	4.99399	0.0163783					5.23144	0.0165938					5.38984	0.0168503
	4.99401	0.0163884					5.23167	0.016604					5.38994	0.0168607
	4.99407	0.0163986					5.23174	0.0166143					5.38995	0.0168712
	4.99416	0.0164088					5.23177	0.0166246					5.39018	0.0168817
	4.99419	0.0164189					5.23185	0.0166349					5.39021	0.0168921
	4.99423	0.0164291					5.23212	0.0166452					5.39026	0.0169026
	4.99444	0.0164392					5.23227	0.0166555					5.39028	0.016913
	4.9945	0.0164494					5.23242	0.0166658					5.39031	0.0169235
	4.99452	0.0164596					5.23253	0.0166761					5.39032	0.0169339
	4.99452	0.0164697					5.23264	0.0166864					5.39034	0.0169444
	4.99454	0.0164799					5.23292	0.0166967					5.39051	0.0169548
	4.99463	0.01649					5.23299	0.016707					5.39056	0.0169653
	4.99467	0.0165002					5.23316	0.0167173					5.39056	0.0169757
	4.99478	0.0165104					5.23317	0.0167276					5.3907	0.0169862
	4.99482	0.0165205					5.2332	0.0167379					5.3909	0.0169966
	4.99482	0.0165307					5.23326	0.0167482					5.39101	0.0170071
	4.9949	0.0165408					5.23333	0.0167585					5.39125	0.0170175
	4.99498	0.016551					5.23352	0.0167687					5.39125	0.017028
	4.99504	0.0165612					5.23357	0.016779					5.39147	0.0170384
	4.99517	0.0165713					5.23359	0.0167893					5.39154	0.0170489
	4.99533	0.0165815					5.23368	0.0167996					5.39156	0.0170594
	4.9955	0.0165916					5.23373	0.0168099					5.39158	0.0170698
	4.99556	0.0166018					5.23395	0.0168202					5.39172	0.0170803
	4.99562	0.016612					5.234	0.0168305					5.39173	0.0170907
	4.99585	0.0166221					5.23414	0.0168408					5.39178	0.0171012
	4.99588	0.0166323					5.23427	0.0168511					5.39211	0.0171116
	4.99588	0.0166425					5.23451	0.0168614					5.39213	0.0171221
	4.99591	0.0166526					5.23459	0.0168717					5.39214	0.0171325
	4.99596	0.0166628					5.23468	0.016882					5.39218	0.017143
	4.99619	0.0166729					5.23478	0.0168923					5.39241	0.0171534
	4.99624	0.0166831					5.23505	0.0169026					5.39251	0.0171639
	4.99648	0.0166933					5.23516	0.0169129					5.39257	0.0171743
	4.99652	0.0167034					5.23521	0.0169232					5.39262	0.0171848
	4.99658	0.0167136					5.23588	0.0169334					5.39274	0.0171952
	4.99669	0.0167237					5.23612	0.0169437					5.39278	0.0172057
	4.99675	0.0167339					5.23612	0.016954					5.39287	0.0172161
	4.99711	0.0167441					5.23613	0.0169643					5.39289	0.0172266
	4.99715	0.0167542					5.23635	0.0169746					5.39293	0.0172371
	4.99762	0.0167644					5.23645	0.0169849					5.39309	0.0172475
	4.99767	0.0167745					5.23651	0.0169952					5.39317	0.017258
	4.99778	0.0167847					5.2366	0.0170055					5.39326	0.0172684
	4.99788	0.0167949					5.23664	0.0170158					5.39326	0.0172789
	4.99789	0.016805					5.23666	0.0170261					5.39328	0.0172893
	4.99806	0.0168152					5.23672	0.0170364					5.39329	0.0172998
	4.99809	0.0168253					5.23681	0.0170467					5.39342	0.0173102
	4.99813	0.0168355					5.23684	0.017057					5.39344	0.0173207
	4.99819	0.0168457					5.23685	0.0170673					5.39347	0.0173311
	4.99822	0.0168558					5.23686	0.0170776					5.39361	0.0173416
	4.99835	0.016866					5.23695	0.0170879					5.39363	0.017352
	4.9986	0.0168761					5.23699	0.0170982					5.39374	0.0173625
	4.99864	0.0168863					5.23701	0.0171084					5.39381	0.0173729
	4.99867	0.0168965					5.23702	0.0171187					5.39392	0.0173834
	4.99886	0.0169066					5.23715	0.017129					5.39402	0.0173938
	4.99889	0.0169168					5.2372	0.0171393					5.39408	0.0174043
	4.99895	0.0169269					5.23725	0.0171496					5.39409	0.0174148
	4.99898	0.0169371					5.23727	0.0171599					5.39419	0.0174252
	4.999	0.0169473					5.23733	0.0171702					5.39431	0.0174357
	4.99905	0.0169574					5.23736	0.0171805					5.39437	0.0174461
	4.99923	0.0169676					5.23739	0.0171908					5.39449	0.0174566
	4.99936	0.0169777					5.23745	0.0172011					5.3945	0.017467
	4.99938	0.0169879					5.23755	0.0172114					5.3946	0.0174775
	4.99939	0.0169981					5.23763	0.0172217					5.3946	0.0174879
	4.99947	0.0170082					5.23776	0.017232					5.39478	0.0174984
	4.99951	0.0170184					5.23793	0.0172423					5.39494	0.0175088
	4.99961	0.0170285					5.23797	0.0172526					5.39502	0.0175193
	4.99975	0.0170387					5.23806	0.0172629					5.39505	0.0175297
	4.99977	0.0170489					5.23824	0.0172731					5.39509	0.0175402
	4.99986	0.017059					5.23824	0.0172834					5.39519	0.0175506
	4.99987	0.0170692					5.23826	0.0172937					5.39543	0.0175611
	4.99995	0.0170793					5.23828	0.017304					5.39548	0.0175716
	4.99996	0.0170895					5.23833	0.0173143					5.3956	0.017582
	5.00004	0.0170997					5.23833	0.0173246					5.39565	0.0175925
	5.00007	0.0171098					5.23836	0.0173349					5.3957	0.0176029
	5.00012	0.01712					5.23847	0.0173452					5.39576	0.0176134
	5.00015	0.0171301					5.23854	0.0173555					5.39604	0.0176238
	5.00029	0.0171403					5.23864	0.0173658					5.39607	0.0176343
	5.00031	0.0171505					5.23876	0.0173761					5.39612	0.0176447
	5.00038	0.0171606					5.23877	0.0173864					5.39617	0.0176552
	5.00038	0.0171708					5.23899	0.0173967					5.39621	0.0176656
	5.0004	0.0171809					5.23906	0.017407					5.39624	0.0176761
	5.00061	0.0171911					5.23927	0.0174173					5.39625	0.0176865
	5.00061	0.0172013					5.23936	0.0174276					5.39631	0.017697
	5.00064	0.0172114					5.2395	0.0174379					5.3966	0.0177074
	5.00075	0.0172216					5.23953	0.0174481					5.39662	0.0177179
	5.00078	0.0172317					5.23956	0.0174584					5.39681	0.0177283
	5.00078	0.0172419					5.23969	0.0174687					5.39681	0.0177388
	5.0008	0.0172521					5.23975	0.017479					5.39682	0.0177493
	5.00092	0.0172622					5.23982	0.0174893					5.39692	0.0177597
	5.00118	0.0172724					5.23995	0.0174996					5.39712	0.0177702
	5.00119	0.0172825					5.23997	0.0175099					5.39727	0.0177806
	5.00121	0.0172927					5.24009	0.0175202					5.39728	0.0177911
	5.00122	0.0173029					5.24019	0.0175305					5.39729	0.0178015
	5.00142	0.017313					5.24022	0.0175408					5.39732	0.017812
	5.00143	0.0173232					5.24027	0.0175511					5.39734	0.0178224
	5.00153	0.0173333					5.2403	0.0175614					5.39738	0.0178329
	5.00153	0.0173435					5.24033	0.0175717					5.3974	0.0178433
	5.00159	0.0173537					5.24034	0.017582					5.39748	0.0178538
	5.00164	0.0173638					5.24039	0.0175923					5.39765	0.0178642
	5.00168	0.017374					5.24041	0.0176026					5.39769	0.0178747
	5.0017	0.0173841					5.24054	0.0176128					5.39773	0.0178851
	5.00181	0.0173943					5.24062	0.0176231					5.39778	0.0178956
	5.00182	0.0174045					5.24067	0.0176334					5.39783	0.017906
	5.00187	0.0174146					5.24071	0.0176437					5.39795	0.0179165
	5.00195	0.0174248					5.24093	0.017654					5.39799	0.017927
	5.00199	0.0174349					5.24098	0.0176643					5.39801	0.0179374
	5.00221	0.0174451					5.24099	0.0176746					5.39805	0.0179479
	5.00224	0.0174553					5.24099	0.0176849					5.39822	0.0179583
	5.00225	0.0174654					5.24104	0.0176952					5.39835	0.0179688
	5.00227	0.0174756					5.24107	0.0177055					5.3984	0.0179792
	5.0023	0.0174858					5.24107	0.0177158					5.39842	0.0179897
	5.00238	0.0174959					5.24128	0.0177261					5.39882	0.0180001
	5.00241	0.0175061					5.24146	0.0177364					5.39893	0.0180106
	5.00254	0.0175162					5.24149	0.0177467					5.399	0.018021
	5.00262	0.0175264					5.24162	0.017757					5.39908	0.0180315
	5.00263	0.0175366					5.2417	0.0177673					5.39912	0.0180419
	5.00269	0.0175467					5.24173	0.0177775					5.39954	0.0180524
	5.00275	0.0175569					5.24183	0.0177878					5.39985	0.0180628
	5.00291	0.017567					5.24184	0.0177981					5.3999	0.0180733
	5.00293	0.0175772					5.24191	0.0178084					5.3999	0.0180837
	5.00301	0.0175874					5.24199	0.0178187					5.40013	0.0180942
	5.00306	0.0175975					5.24206	0.017829					5.40018	0.0181047
	5.00314	0.0176077					5.24214	0.0178393					5.40032	0.0181151
	5.00324	0.0176178					5.24227	0.0178496					5.40038	0.0181256
	5.00326	0.017628					5.24227	0.0178599					5.40052	0.018136
	5.00339	0.0176382					5.24229	0.0178702					5.40053	0.0181465
	5.00354	0.0176483					5.24246	0.0178805					5.40066	0.0181569
	5.00364	0.0176585					5.24249	0.0178908					5.40067	0.0181674
	5.00365	0.0176686					5.24258	0.0179011					5.40076	0.0181778
	5.0037	0.0176788					5.2427	0.0179114					5.40076	0.0181883
	5.00376	0.017689					5.24271	0.0179217					5.40086	0.0181987
	5.00407	0.0176991					5.24276	0.017932					5.401	0.0182092
	5.00412	0.0177093					5.24279	0.0179423					5.40101	0.0182196
	5.00415	0.0177194					5.24283	0.0179525					5.40105	0.0182301
	5.00419	0.0177296					5.24332	0.0179628					5.40115	0.0182405
	5.00428	0.0177398					5.24339	0.0179731					5.40127	0.018251
	5.00431	0.0177499					5.2435	0.0179834					5.40145	0.0182615
	5.00442	0.0177601					5.2437	0.0179937					5.40159	0.0182719
	5.00444	0.0177702					5.24373	0.018004					5.40163	0.0182824
	5.00451	0.0177804					5.24383	0.0180143					5.40165	0.0182928
	5.00452	0.0177906					5.24384	0.0180246					5.40177	0.0183033
	5.00459	0.0178007					5.24386	0.0180349					5.40183	0.0183137
	5.00464	0.0178109					5.24395	0.0180452					5.40183	0.0183242
	5.00471	0.017821					5.24396	0.0180555					5.4019	0.0183346
	5.00485	0.0178312					5.24413	0.0180658					5.40191	0.0183451
	5.00506	0.0178414					5.24418	0.0180761					5.40213	0.0183555
	5.00533	0.0178515					5.24434	0.0180864					5.40218	0.018366
	5.00535	0.0178617					5.24441	0.0180967					5.40231	0.0183764
	5.00542	0.0178718					5.24441	0.018107					5.40242	0.0183869
	5.00543	0.017882					5.24444	0.0181172					5.4025	0.0183973
	5.00545	0.0178922					5.24453	0.0181275					5.4025	0.0184078
	5.00559	0.0179023					5.24456	0.0181378					5.40252	0.0184182
	5.00578	0.0179125					5.24457	0.0181481					5.40252	0.0184287
	5.00585	0.0179226					5.24462	0.0181584					5.40261	0.0184392
	5.00588	0.0179328					5.24467	0.0181687					5.40279	0.0184496
	5.00596	0.017943					5.24486	0.018179					5.4031	0.0184601
	5.00605	0.0179531					5.24498	0.0181893					5.40312	0.0184705
	5.00609	0.0179633					5.24502	0.0181996					5.40316	0.018481
	5.00609	0.0179734					5.24527	0.0182099					5.40319	0.0184914
	5.00609	0.0179836					5.24544	0.0182202					5.40325	0.0185019
	5.00613	0.0179938					5.24553	0.0182305					5.40341	0.0185123
	5.00616	0.0180039					5.24555	0.0182408					5.40354	0.0185228
	5.00618	0.0180141					5.2456	0.0182511					5.40382	0.0185332
	5.00619	0.0180242					5.24561	0.0182614					5.40382	0.0185437
	5.00642	0.0180344					5.24572	0.0182717					5.40386	0.0185541
	5.00643	0.0180446					5.24577	0.018282					5.40391	0.0185646
	5.00645	0.0180547					5.24582	0.0182922					5.4041	0.018575
	5.00654	0.0180649					5.24593	0.0183025					5.40419	0.0185855
	5.00659	0.018075					5.24595	0.0183128					5.40427	0.0185959
	5.00664	0.0180852					5.24602	0.0183231					5.40434	0.0186064
	5.00677	0.0180954					5.24617	0.0183334					5.40443	0.0186169
	5.0068	0.0181055					5.24623	0.0183437					5.40456	0.0186273
	5.00682	0.0181157					5.24627	0.018354					5.40464	0.0186378
	5.00688	0.0181258					5.24631	0.0183643					5.40465	0.0186482
	5.00695	0.018136					5.24637	0.0183746					5.40466	0.0186587
	5.00695	0.0181462					5.24643	0.0183849					5.40476	0.0186691
	5.00702	0.0181563					5.2465	0.0183952					5.4048	0.0186796
	5.00702	0.0181665					5.24655	0.0184055					5.40491	0.01869
	5.00715	0.0181766					5.24661	0.0184158					5.40504	0.0187005
	5.00725	0.0181868					5.24691	0.0184261					5.40507	0.0187109
	5.00733	0.018197					5.24702	0.0184364					5.40508	0.0187214
	5.00744	0.0182071					5.24703	0.0184467					5.40515	0.0187318
	5.00745	0.0182173					5.24712	0.0184569					5.40524	0.0187423
	5.00745	0.0182274					5.24735	0.0184672					5.40535	0.0187527
	5.00752	0.0182376					5.24739	0.0184775					5.40539	0.0187632
	5.00755	0.0182478					5.24744	0.0184878					5.40542	0.0187736
	5.00759	0.0182579					5.24747	0.0184981					5.40547	0.0187841
	5.00762	0.0182681					5.24749	0.0185084					5.40566	0.0187946
	5.00783	0.0182782					5.24765	0.0185187					5.4058	0.018805
	5.00786	0.0182884					5.24772	0.018529					5.40581	0.0188155
	5.00802	0.0182986					5.24781	0.0185393					5.40607	0.0188259
	5.00802	0.0183087					5.24786	0.0185496					5.4063	0.0188364
	5.00803	0.0183189					5.24788	0.0185599					5.40639	0.0188468
	5.00807	0.018329					5.24793	0.0185702					5.40643	0.0188573
	5.00814	0.0183392					5.248	0.0185805					5.40645	0.0188677
	5.00819	0.0183494					5.2481	0.0185908					5.40647	0.0188782
	5.00844	0.0183595					5.24815	0.0186011					5.40648	0.0188886
	5.00844	0.0183697					5.24823	0.0186114					5.40652	0.0188991
	5.00852	0.0183798					5.2483	0.0186216					5.40657	0.0189095
	5.00859	0.01839					5.24832	0.0186319					5.40677	0.01892
	5.00866	0.0184002					5.24833	0.0186422					5.40693	0.0189304
	5.00878	0.0184103					5.24837	0.0186525					5.40697	0.0189409
	5.00891	0.0184205					5.24852	0.0186628					5.40701	0.0189514
	5.00907	0.0184307					5.2486	0.0186731					5.40716	0.0189618
	5.0091	0.0184408					5.24873	0.0186834					5.4072	0.0189723
	5.00917	0.018451					5.24883	0.0186937					5.40722	0.0189827
	5.00919	0.0184611					5.24883	0.018704					5.40722	0.0189932
	5.00921	0.0184713					5.24897	0.0187143					5.4073	0.0190036
	5.00927	0.0184815					5.24901	0.0187246					5.40736	0.0190141
	5.00929	0.0184916					5.24901	0.0187349					5.40737	0.0190245
	5.00952	0.0185018					5.24918	0.0187452					5.40749	0.019035
	5.00955	0.0185119					5.2496	0.0187555					5.4076	0.0190454
	5.00972	0.0185221					5.24962	0.0187658					5.40762	0.0190559
	5.01003	0.0185323					5.24965	0.0187761					5.40766	0.0190663
	5.01028	0.0185424					5.24985	0.0187864					5.40768	0.0190768
	5.0103	0.0185526					5.24988	0.0187966					5.40774	0.0190872
	5.01031	0.0185627					5.24996	0.0188069					5.40778	0.0190977
	5.0104	0.0185729					5.25035	0.0188172					5.40778	0.0191081
	5.01053	0.0185831					5.2505	0.0188275					5.40785	0.0191186
	5.01071	0.0185932					5.25077	0.0188378					5.40792	0.0191291
	5.01091	0.0186034					5.25086	0.0188481					5.408	0.0191395
	5.01095	0.0186135					5.25117	0.0188584					5.40805	0.01915
	5.01113	0.0186237					5.25122	0.0188687					5.40806	0.0191604
	5.01123	0.0186339					5.25129	0.018879					5.4081	0.0191709
	5.01133	0.018644					5.25147	0.0188893					5.40821	0.0191813
	5.01138	0.0186542					5.2515	0.0188996					5.40849	0.0191918
	5.01164	0.0186643					5.25182	0.0189099					5.40856	0.0192022
	5.01167	0.0186745					5.25184	0.0189202					5.40858	0.0192127
	5.0117	0.0186847					5.25185	0.0189305					5.4087	0.0192231
	5.01173	0.0186948					5.25189	0.0189408					5.40881	0.0192336
	5.01174	0.018705					5.25191	0.0189511					5.40892	0.019244
	5.01176	0.0187151					5.25195	0.0189613					5.40893	0.0192545
	5.01181	0.0187253					5.25198	0.0189716					5.40899	0.0192649
	5.01184	0.0187355					5.25218	0.0189819					5.4095	0.0192754
	5.01198	0.0187456					5.25225	0.0189922					5.4095	0.0192858
	5.01199	0.0187558					5.25229	0.0190025					5.40951	0.0192963
	5.01204	0.0187659					5.25235	0.0190128					5.40953	0.0193068
	5.01214	0.0187761					5.25243	0.0190231					5.4096	0.0193172
	5.01216	0.0187863					5.25257	0.0190334					5.4097	0.0193277
	5.01216	0.0187964					5.25269	0.0190437					5.40975	0.0193381
	5.0122	0.0188066					5.25273	0.019054					5.40981	0.0193486
	5.01255	0.0188167					5.25276	0.0190643					5.40991	0.019359
	5.01256	0.0188269					5.25277	0.0190746					5.41019	0.0193695
	5.0127	0.0188371					5.25281	0.0190849					5.41026	0.0193799
	5.01286	0.0188472					5.25282	0.0190952					5.41028	0.0193904
	5.01295	0.0188574					5.25285	0.0191055					5.41031	0.0194008
	5.01299	0.0188675					5.25295	0.0191158					5.41036	0.0194113
	5.01324	0.0188777					5.25302	0.019126					5.41041	0.0194217
	5.01325	0.0188879					5.25311	0.0191363					5.41045	0.0194322
	5.01371	0.018898					5.2532	0.0191466					5.41048	0.0194426
	5.01375	0.0189082					5.25333	0.0191569					5.41058	0.0194531
	5.0138	0.0189183					5.25335	0.0191672					5.41066	0.0194635
	5.01384	0.0189285					5.25338	0.0191775					5.41067	0.019474
	5.01391	0.0189387					5.25342	0.0191878					5.41076	0.0194845
	5.01393	0.0189488					5.25343	0.0191981					5.41076	0.0194949
	5.01393	0.018959					5.25356	0.0192084					5.41082	0.0195054
	5.01405	0.0189691					5.25356	0.0192187					5.41083	0.0195158
	5.01409	0.0189793					5.25363	0.019229					5.41115	0.0195263
	5.0142	0.0189895					5.25365	0.0192393					5.41118	0.0195367
	5.01437	0.0189996					5.25369	0.0192496					5.41121	0.0195472
	5.01465	0.0190098					5.2537	0.0192599					5.41145	0.0195576
	5.01473	0.0190199					5.25376	0.0192702					5.41167	0.0195681
	5.01474	0.0190301					5.25384	0.0192805					5.41169	0.0195785
	5.0148	0.0190403					5.25388	0.0192908					5.41175	0.019589
	5.0149	0.0190504					5.25391	0.019301					5.41183	0.0195994
	5.01491	0.0190606					5.25397	0.0193113					5.41208	0.0196099
	5.01499	0.0190707					5.254	0.0193216					5.41214	0.0196203
	5.015	0.0190809					5.25401	0.0193319					5.41221	0.0196308
	5.01502	0.0190911					5.25404	0.0193422					5.41233	0.0196413
	5.0151	0.0191012					5.25408	0.0193525					5.41262	0.0196517
	5.0151	0.0191114					5.25411	0.0193628					5.41288	0.0196622
	5.01517	0.0191215					5.25413	0.0193731					5.41293	0.0196726
	5.0152	0.0191317					5.25421	0.0193834					5.41308	0.0196831
	5.01528	0.0191419					5.25475	0.0193937					5.41309	0.0196935
	5.01535	0.019152					5.25477	0.019404					5.41322	0.019704
	5.0154	0.0191622					5.25477	0.0194143					5.41331	0.0197144
	5.01557	0.0191723					5.25479	0.0194246					5.41334	0.0197249
	5.01557	0.0191825					5.25495	0.0194349					5.41335	0.0197353
	5.01558	0.0191927					5.25502	0.0194452					5.41339	0.0197458
	5.01561	0.0192028					5.25503	0.0194555					5.41344	0.0197562
	5.01572	0.019213					5.25513	0.0194657					5.41364	0.0197667
	5.01578	0.0192231					5.25517	0.019476					5.41377	0.0197771
	5.01579	0.0192333					5.25528	0.0194863					5.41383	0.0197876
	5.01583	0.0192435					5.25566	0.0194966					5.41388	0.019798
	5.01588	0.0192536					5.2557	0.0195069					5.41394	0.0198085
	5.01588	0.0192638					5.25572	0.0195172					5.41407	0.019819
	5.01591	0.019274					5.25574	0.0195275					5.41412	0.0198294
	5.01596	0.0192841					5.25581	0.0195378					5.41414	0.0198399
	5.01605	0.0192943					5.25592	0.0195481					5.41438	0.0198503
	5.01609	0.0193044					5.25598	0.0195584					5.41468	0.0198608
	5.01617	0.0193146					5.25601	0.0195687					5.41469	0.0198712
	5.0162	0.0193248					5.25602	0.019579					5.41474	0.0198817
	5.01624	0.0193349					5.25621	0.0195893					5.41475	0.0198921
	5.01632	0.0193451					5.25631	0.0195996					5.4148	0.0199026
	5.01633	0.0193552					5.25633	0.0196099					5.41496	0.019913
	5.01639	0.0193654					5.25634	0.0196202					5.41498	0.0199235
	5.01648	0.0193756					5.25645	0.0196304					5.41507	0.0199339
	5.01658	0.0193857					5.25653	0.0196407					5.41509	0.0199444
	5.01663	0.0193959					5.25654	0.019651					5.41543	0.0199548
	5.01676	0.019406					5.25656	0.0196613					5.41544	0.0199653
	5.01692	0.0194162					5.25666	0.0196716					5.41561	0.0199757
	5.01706	0.0194264					5.25666	0.0196819					5.41571	0.0199862
	5.01706	0.0194365					5.25667	0.0196922					5.41572	0.0199967
	5.01719	0.0194467					5.25673	0.0197025					5.41585	0.0200071
	5.01719	0.0194568					5.25674	0.0197128					5.41601	0.0200176
	5.01725	0.019467					5.25683	0.0197231					5.41605	0.020028
	5.0173	0.0194772					5.25699	0.0197334					5.41609	0.0200385
	5.01736	0.0194873					5.25711	0.0197437					5.41619	0.0200489
	5.01747	0.0194975					5.25722	0.019754					5.41626	0.0200594
	5.01749	0.0195076					5.25731	0.0197643					5.4164	0.0200698
	5.01763	0.0195178					5.25736	0.0197746					5.4164	0.0200803
	5.01763	0.019528					5.25739	0.0197849					5.41643	0.0200907
	5.01768	0.0195381					5.25743	0.0197952					5.41645	0.0201012
	5.01768	0.0195483					5.25753	0.0198054					5.41669	0.0201116
	5.01773	0.0195584					5.25767	0.0198157					5.41682	0.0201221
	5.01815	0.0195686					5.25769	0.019826					5.41696	0.0201325
	5.01824	0.0195788					5.25779	0.0198363					5.41697	0.020143
	5.01835	0.0195889					5.25779	0.0198466					5.41702	0.0201535
	5.01847	0.0195991					5.25784	0.0198569					5.41704	0.0201639
	5.0186	0.0196092					5.25786	0.0198672					5.41719	0.0201744
	5.01867	0.0196194					5.25789	0.0198775					5.41719	0.0201848
	5.0187	0.0196296					5.25792	0.0198878					5.41721	0.0201953
	5.01878	0.0196397					5.25797	0.0198981					5.41723	0.0202057
	5.01904	0.0196499					5.25798	0.0199084					5.41727	0.0202162
	5.01916	0.01966					5.25808	0.0199187					5.41736	0.0202266
	5.01926	0.0196702					5.25812	0.019929					5.41745	0.0202371
	5.01931	0.0196804					5.25812	0.0199393					5.41756	0.0202475
	5.01932	0.0196905					5.25831	0.0199496					5.41762	0.020258
	5.01938	0.0197007					5.25835	0.0199599					5.41769	0.0202684
	5.01956	0.0197108					5.25837	0.0199701					5.41771	0.0202789
	5.01968	0.019721					5.25855	0.0199804					5.41775	0.0202893
	5.01969	0.0197312					5.25858	0.0199907					5.41777	0.0202998
	5.01981	0.0197413					5.25858	0.020001					5.41786	0.0203102
	5.01983	0.0197515					5.25861	0.0200113					5.41789	0.0203207
	5.01984	0.0197616					5.25861	0.0200216					5.41793	0.0203312
	5.01988	0.0197718					5.25872	0.0200319					5.41797	0.0203416
	5.01998	0.019782					5.25876	0.0200422					5.41802	0.0203521
	5.01998	0.0197921					5.25878	0.0200525					5.41811	0.0203625
	5.02013	0.0198023					5.25881	0.0200628					5.41815	0.020373
	5.02014	0.0198124					5.25892	0.0200731					5.41831	0.0203834
	5.02018	0.0198226					5.25903	0.0200834					5.41836	0.0203939
	5.02019	0.0198328					5.25905	0.0200937					5.41871	0.0204043
	5.02026	0.0198429					5.25908	0.020104					5.41873	0.0204148
	5.02029	0.0198531					5.25909	0.0201143					5.41878	0.0204252
	5.02031	0.0198632					5.25921	0.0201246					5.41891	0.0204357
	5.02044	0.0198734					5.25969	0.0201348					5.41901	0.0204461
	5.02045	0.0198836					5.25971	0.0201451					5.41903	0.0204566
	5.02047	0.0198937					5.25973	0.0201554					5.41905	0.020467
	5.02054	0.0199039					5.25974	0.0201657					5.41936	0.0204775
	5.02054	0.019914					5.25974	0.020176					5.4194	0.0204879
	5.02061	0.0199242					5.25975	0.0201863					5.41954	0.0204984
	5.02068	0.0199344					5.25985	0.0201966					5.41954	0.0205089
	5.02071	0.0199445					5.25985	0.0202069					5.41955	0.0205193
	5.02075	0.0199547					5.25991	0.0202172					5.41962	0.0205298
	5.02077	0.0199648					5.25994	0.0202275					5.41971	0.0205402
	5.02079	0.019975					5.25999	0.0202378					5.41984	0.0205507
	5.02085	0.0199852					5.26008	0.0202481					5.41988	0.0205611
	5.02086	0.0199953					5.26018	0.0202584					5.42	0.0205716
	5.0209	0.0200055					5.2602	0.0202687					5.42015	0.020582
	5.02092	0.0200156					5.26026	0.020279					5.42026	0.0205925
	5.02095	0.0200258					5.26072	0.0202893					5.42028	0.0206029
	5.02095	0.020036					5.26081	0.0202996					5.42039	0.0206134
	5.02097	0.0200461					5.26088	0.0203098					5.42039	0.0206238
	5.02101	0.0200563					5.26091	0.0203201					5.42041	0.0206343
	5.02101	0.0200664					5.26095	0.0203304					5.42045	0.0206447
	5.02107	0.0200766					5.26101	0.0203407					5.42045	0.0206552
	5.02117	0.0200868					5.26105	0.020351					5.42046	0.0206656
	5.02124	0.0200969					5.26111	0.0203613					5.42055	0.0206761
	5.0213	0.0201071					5.26135	0.0203716					5.42066	0.0206866
	5.02136	0.0201172					5.26143	0.0203819					5.4207	0.020697
	5.02138	0.0201274					5.26159	0.0203922					5.42071	0.0207075
	5.02153	0.0201376					5.26173	0.0204025					5.42074	0.0207179
	5.02168	0.0201477					5.26181	0.0204128					5.42077	0.0207284
	5.0218	0.0201579					5.26184	0.0204231					5.42086	0.0207388
	5.02188	0.020168					5.26185	0.0204334					5.42103	0.0207493
	5.02195	0.0201782					5.26192	0.0204437					5.42106	0.0207597
	5.02196	0.0201884					5.262	0.020454					5.4211	0.0207702
	5.02196	0.0201985					5.26218	0.0204643					5.4212	0.0207806
	5.02198	0.0202087					5.26263	0.0204745					5.42127	0.0207911
	5.02206	0.0202189					5.26293	0.0204848					5.42133	0.0208015
	5.0221	0.020229					5.26309	0.0204951					5.42135	0.020812
	5.02219	0.0202392					5.26309	0.0205054					5.42143	0.0208224
	5.02219	0.0202493					5.2631	0.0205157					5.42163	0.0208329
	5.02222	0.0202595					5.26319	0.020526					5.42168	0.0208434
	5.02222	0.0202697					5.26323	0.0205363					5.42192	0.0208538
[truncated: 96,428 more rows]

## Sheet: Figure 4
Figure 4
	Bayesian predictive distribution
	m_ex = 5.8						m_ex = 6.3						m_ex = 6.5
	t	PB		t	pB		t	PB		t	pB		t	PB		t	pB
	0.00152318	0		0.14	0.35688		0.000831341	0		0.14	0.143016		0.00101865	0		0.14	0.0934858
	0.00152318	1.00793e-05		0.28	0.347377		0.000831341	1.00312e-05		0.28	0.151256		0.00101865	1.00214e-05		0.28	0.101288
	0.00180569	2.01586e-05		0.42	0.300868		0.00222618	2.00624e-05		0.42	0.136711		0.00295286	2.00429e-05		0.42	0.0922689
	0.00184368	3.0238e-05		0.56	0.261486		0.00288455	3.00936e-05		0.56	0.125533		0.0031476	3.00643e-05		0.56	0.0841801
	0.00222795	4.03173e-05		0.7	0.232832		0.00293339	4.01248e-05		0.7	0.109698		0.00328869	4.00858e-05		0.7	0.0791694
	0.00233683	5.03966e-05		0.84	0.215482		0.0032072	5.0156e-05		0.84	0.103035		0.00424009	5.01072e-05		0.84	0.0760198
	0.00234447	6.04759e-05		0.98	0.196547		0.00359199	6.01872e-05		0.98	0.0947232		0.00451842	6.01287e-05		0.98	0.0687901
	0.00283072	7.05553e-05		1.12	0.178332		0.00413968	7.02184e-05		1.12	0.0894926		0.00511167	7.01501e-05		1.12	0.0667858
	0.00310803	8.06346e-05		1.26	0.159469		0.00429894	8.02496e-05		1.26	0.0802496		0.00597064	8.01716e-05		1.26	0.0624909
	0.00375398	9.07139e-05		1.4	0.148886		0.00437729	9.02808e-05		1.4	0.0781		0.00619522	9.0193e-05		1.4	0.0579812
	0.00379107	0.000100793		1.54	0.138591		0.00467846	0.000100312		1.54	0.0743025		0.00637459	0.000100214		1.54	0.0602718
	0.00398703	0.000110873		1.68	0.129015		0.00483378	0.000110343		1.68	0.0683554		0.00703656	0.000110236		1.68	0.0541158
	0.00402625	0.000120952		1.82	0.123904		0.00492568	0.000120374		1.82	0.0711498		0.00722611	0.000120257		1.82	0.0533284
	0.00411597	0.000131031		1.96	0.119944		0.00522943	0.000130406		1.96	0.0636981		0.00726768	0.000130279		1.96	0.0459555
	0.00418068	0.000141111		2.1	0.106409		0.00539307	0.000140437		2.1	0.0657043		0.00741051	0.0001403		2.1	0.0478166
	0.0042238	0.00015119		2.24	0.102377		0.00542402	0.000150468		2.24	0.0629816		0.00749474	0.000150322		2.24	0.0496777
	0.00438218	0.000161269		2.38	0.0943857		0.00566004	0.000160499		2.38	0.0623367		0.00832046	0.000160343		2.38	0.0449533
	0.00442838	0.000171349		2.52	0.089922		0.00577305	0.00017053		2.52	0.0556015		0.00869965	0.000170365		2.52	0.0478882
	0.00463931	0.000181428		2.66	0.089706		0.00583398	0.000180562		2.66	0.0533086		0.00872279	0.000180386		2.66	0.0467429
	0.00466562	0.000191507		2.8	0.0844503		0.00586879	0.000190593		2.8	0.0520906		0.00882117	0.000190407		2.8	0.0401574
	0.00468447	0.000201586		2.94	0.0809946		0.00595397	0.000200624		2.94	0.0494395		0.00886331	0.000200429		2.94	0.0396563
	0.00470998	0.000211666		3.08	0.0855303		0.00597394	0.000210655		3.08	0.0491529		0.00889254	0.00021045		3.08	0.042448
	0.00490979	0.000221745		3.22	0.0755949		0.00660057	0.000220686		3.22	0.0511591		0.0089159	0.000220472		3.22	0.0377236
	0.00511894	0.000231824		3.36	0.0709152		0.00665411	0.000230718		3.36	0.0495828		0.00980513	0.000230493		3.36	0.0365783
	0.00515468	0.000241904		3.5	0.0694033		0.00665915	0.000240749		3.5	0.0472899		0.0100598	0.000240515		3.5	0.0394415
	0.00519524	0.000251983		3.64	0.0682514		0.0075517	0.00025078		3.64	0.0474332		0.0101046	0.000250536		3.64	0.0357193
	0.00520423	0.000262062		3.78	0.0639317		0.00795496	0.000260811		3.78	0.0432775		0.010189	0.000260558		3.78	0.0349319
	0.00525481	0.000272142		3.92	0.0608359		0.00804772	0.000270842		3.92	0.0456419		0.0102682	0.000270579		3.92	0.0370078
	0.00534767	0.000282221		4.06	0.0624198		0.00806028	0.000280874		4.06	0.0429908		0.01098	0.0002806		4.06	0.0336434
	0.00544894	0.0002923		4.2	0.0580281		0.00816644	0.000290905		4.2	0.0422743		0.0114545	0.000290622		4.2	0.0322834
	0.00554106	0.00030238		4.34	0.0552923		0.00822849	0.000300936		4.34	0.0374737		0.0116202	0.000300643		4.34	0.0360056
	0.0057338	0.000312459		4.48	0.0550763		0.00840386	0.000310967		4.48	0.0406263		0.0117161	0.000310665		4.48	0.0312812
	0.00583159	0.000322538		4.62	0.0514765		0.00866121	0.000320998		4.62	0.0434924		0.0117435	0.000320686		4.62	0.0319255
	0.00592112	0.000332618		4.76	0.0531324		0.00875604	0.000331029		4.76	0.0414145		0.011958	0.000330708		4.76	0.0324981
	0.00595418	0.000342697		4.9	0.0484528		0.00900665	0.000341061		4.9	0.0411996		0.0120701	0.000340729		4.9	0.0298496
	0.0060146	0.000352776		5.04	0.0484528		0.00942745	0.000351092		5.04	0.0389067		0.0121218	0.000350751		5.04	0.031496
	0.00611256	0.000362856		5.18	0.0491007		0.00944087	0.000361123		5.18	0.0399098		0.0121419	0.000360772		5.18	0.030637
	0.00625255	0.000372935		5.32	0.044925		0.00968338	0.000371154		5.32	0.0355391		0.0123079	0.000370794		5.32	0.0321402
	0.0064624	0.000383014		5.46	0.044133		0.00998439	0.000381185		5.46	0.0366855		0.0124271	0.000380815		5.46	0.029778
	0.00647575	0.000393094		5.6	0.0434131		0.0101449	0.000391217		5.6	0.0364706		0.012607	0.000390836		5.6	0.0302075
	0.00655056	0.000403173		5.74	0.0416852		0.0102414	0.000401248		5.74	0.034321		0.0127062	0.000400858		5.74	0.0294917
	0.00677711	0.000413252		5.88	0.0415412		0.0103838	0.000411279		5.88	0.0372587		0.0129542	0.000410879		5.88	0.0281316
	0.00702089	0.000423332		6.02	0.044205		0.0104638	0.00042131		6.02	0.0336762		0.013464	0.000420901		6.02	0.0274158
	0.00706801	0.000433411		6.16	0.0390214		0.0105244	0.000431341		6.16	0.0333896		0.0135888	0.000430922		6.16	0.0292769
	0.00710815	0.00044349		6.3	0.0405333		0.0111482	0.000441373		6.3	0.0320282		0.013622	0.000440944		6.3	0.0266284
	0.00719209	0.00045357		6.44	0.0355656		0.0112349	0.000451404		6.44	0.0340344		0.0136758	0.000450965		6.44	0.0262705
	0.00725274	0.000463649		6.58	0.0388774		0.0112509	0.000461435		6.58	0.0320998		0.0137829	0.000460987		6.58	0.0253399
	0.00731255	0.000473728		6.72	0.0362856		0.0113931	0.000471466		6.72	0.0316699		0.01401	0.000471008		6.72	0.0257694
	0.0073751	0.000483808		6.86	0.0377975		0.0114943	0.000481497		6.86	0.0300936		0.0140339	0.000481029		6.86	0.0276306
	0.00740704	0.000493887		7	0.0316779		0.0118611	0.000491529		7	0.0328163		0.0140982	0.000491051		7	0.0263421
	0.00745009	0.000503966		7.14	0.0359976		0.0121097	0.00050156		7.14	0.0283023		0.0141179	0.000501072		7.14	0.028418
	0.00749504	0.000514046		7.28	0.0312459		0.0121594	0.000511591		7.28	0.0293771		0.014284	0.000511094		7.28	0.0254115
	0.007501	0.000524125		7.42	0.0331178		0.0121752	0.000521622		7.42	0.0318132		0.0143741	0.000521115		7.42	0.0256263
	0.0078937	0.000534204		7.56	0.0323978		0.0122981	0.000531653		7.56	0.0301652		0.0145868	0.000531137		7.56	0.0261989
	0.00800172	0.000544284		7.7	0.0321818		0.0123015	0.000541685		7.7	0.0278724		0.0147858	0.000541158		7.7	0.0247673
	0.00805588	0.000554363		7.84	0.0315339		0.0123284	0.000551716		7.84	0.0295204		0.0148347	0.00055118		7.84	0.0256263
	0.00805843	0.000564442		7.98	0.029158		0.0127393	0.000561747		7.98	0.0292338		0.0148638	0.000561201		7.98	0.0237651
	0.00807087	0.000574521		8.12	0.0318939		0.0129477	0.000571778		8.12	0.0292338		0.0150959	0.000571222		8.12	0.0221188
	0.00820339	0.000584601		8.26	0.029878		0.0130849	0.000581809		8.26	0.0275141		0.0151029	0.000581244		8.26	0.0241231
	0.00825574	0.00059468		8.4	0.029086		0.0131411	0.000591841		8.4	0.0288039		0.0152139	0.000591265		8.4	0.0241231
	0.00830554	0.000604759		8.54	0.0278621		0.0131666	0.000601872		8.54	0.0284456		0.0155244	0.000601287		8.54	0.0239083
	0.00838602	0.000614839		8.68	0.0265662		0.0131877	0.000611903		8.68	0.0288039		0.0155375	0.000611308		8.68	0.0240515
	0.00840301	0.000624918		8.82	0.0246943		0.0132407	0.000621934		8.82	0.0253646		0.0156622	0.00062133		8.82	0.0223335
	0.00843499	0.000634997		8.96	0.0270702		0.0132578	0.000631965		8.96	0.0263677		0.015699	0.000631351		8.96	0.0221188
	0.00845641	0.000645077		9.1	0.0246943		0.0132681	0.000641997		9.1	0.0235017		0.0160504	0.000641373		9.1	0.019685
	0.00847404	0.000655156		9.24	0.0272862		0.0133075	0.000652028		9.24	0.0230718		0.0161417	0.000651394		9.24	0.0243378
	0.0085743	0.000665235		9.38	0.0242624		0.0134187	0.000662059		9.38	0.0256512		0.016255	0.000661415		9.38	0.0235504
	0.00864588	0.000675315		9.52	0.0212386		0.0134781	0.00067209		9.52	0.0230001		0.0164352	0.000671437		9.52	0.0236936
	0.00867693	0.000685394		9.66	0.0238304		0.0135133	0.000682121		9.66	0.0233584		0.0165491	0.000681458		9.66	0.0229777
	0.00871635	0.000695473		9.8	0.0231824		0.0135621	0.000692153		9.8	0.0245048		0.0166146	0.00069148		9.8	0.0202576
	0.00873848	0.000705553		9.94	0.0239024		0.0135718	0.000702184		9.94	0.0252213		0.0168014	0.000701501		9.94	0.021904
	0.00875728	0.000715632		10.08	0.0213106		0.0137594	0.000712215		10.08	0.0241465		0.0168385	0.000711523		10.08	0.0206871
	0.00878238	0.000725711		10.22	0.0205186		0.0140077	0.000722246		10.22	0.0235733		0.0169272	0.000721544		10.22	0.0213314
	0.00880492	0.000735791		10.36	0.0207346		0.0140386	0.000732277		10.36	0.0260811		0.0169751	0.000731566		10.36	0.020544
	0.0088238	0.00074587		10.5	0.0218145		0.014115	0.000742309		10.5	0.0228568		0.0170315	0.000741587		10.5	0.0209735
	0.00882467	0.000755949		10.64	0.0210226		0.0142479	0.00075234		10.64	0.0242182		0.0173263	0.000751608		10.64	0.0211166
	0.0088871	0.000766029		10.78	0.0190067		0.0143313	0.000762371		10.78	0.0214954		0.0174929	0.00076163		10.78	0.0193271
	0.00891965	0.000776108		10.92	0.0198707		0.014408	0.000772402		10.92	0.0225702		0.0177137	0.000771651		10.92	0.0206871
	0.00902783	0.000786187		11.06	0.0197987		0.0144698	0.000782433		11.06	0.021997		0.0177414	0.000781673		11.06	0.0190407
	0.00912632	0.000796267		11.2	0.0185028		0.014483	0.000792465		11.2	0.02343		0.0179252	0.000791694		11.2	0.0197566
	0.00932064	0.000806346		11.34	0.0194387		0.0147297	0.000802496		11.34	0.0214954		0.0179674	0.000801716		11.34	0.0173944
	0.00933366	0.000816425		11.48	0.0184308		0.0147595	0.000812527		11.48	0.0212088		0.0180651	0.000811737		11.48	0.0175375
	0.00941553	0.000826505		11.62	0.0167749		0.0148907	0.000822558		11.62	0.0211372		0.0182761	0.000821759		11.62	0.0209735
	0.0095776	0.000836584		11.76	0.0186468		0.0149098	0.000832589		11.76	0.0198474		0.0184301	0.00083178		11.76	0.0196134
	0.00961877	0.000846663		11.9	0.014831		0.0149834	0.000842621		11.9	0.0194175		0.018622	0.000841801		11.9	0.0189692
	0.0097187	0.000856743		12.04	0.0174948		0.0150692	0.000852652		12.04	0.0230718		0.0188301	0.000851823		12.04	0.0155332
	0.00976869	0.000866822		12.18	0.0185748		0.0152187	0.000862683		12.18	0.0207789		0.0193354	0.000861844		12.18	0.0185397
	0.00977536	0.000876901		12.32	0.0166309		0.0153328	0.000872714		12.32	0.0211372		0.0194968	0.000871866		12.32	0.0163922
	0.00983523	0.000886981		12.46	0.0169909		0.0154549	0.000882745		12.46	0.0218537		0.0197514	0.000881887		12.46	0.0182533
	0.00985186	0.00089706		12.6	0.0157669		0.0156497	0.000892777		12.6	0.0192742		0.0197789	0.000891909		12.6	0.018826
	0.00991122	0.000907139		12.74	0.0160549		0.0156559	0.000902808		12.74	0.0198474		0.0198518	0.00090193		12.74	0.0195418
	0.0100555	0.000917219		12.88	0.015191		0.0156643	0.000912839		12.88	0.020349		0.0200184	0.000911952		12.88	0.0177523
	0.0101085	0.000927298		13.02	0.0162709		0.0156841	0.00092287		13.02	0.0215671		0.0200325	0.000921973		13.02	0.0176091
	0.0102239	0.000937377		13.16	0.0164869		0.015728	0.000932901		13.16	0.0194175		0.0200629	0.000931994		13.16	0.0174659
	0.0102606	0.000947456		13.3	0.014759		0.0157662	0.000942933		13.3	0.0190593		0.0200744	0.000942016		13.3	0.0186828
	0.0102903	0.000957536		13.44	0.014471		0.0158482	0.000952964		13.44	0.0192026		0.0200887	0.000952037		13.44	0.0176807
	0.0104382	0.000967615		13.58	0.0133191		0.0159656	0.000962995		13.58	0.0188443		0.0202454	0.000962059		13.58	0.0146743
	0.0104755	0.000977694		13.72	0.015191		0.0160483	0.000973026		13.72	0.020134		0.0203047	0.00097208		13.72	0.0180386
	0.0104899	0.000987774		13.86	0.0139671		0.0161928	0.000983057		13.86	0.0198474		0.020312	0.000982102		13.86	0.0196134
	0.0105068	0.000997853		14	0.0134631		0.0163123	0.000993089		14	0.0177695		0.0203746	0.000992123		14	0.0173228
	0.0105817	0.00100793					0.0163811	0.00100312					0.0205216	0.00100214
	0.010598	0.00101801					0.0164937	0.00101315					0.0205639	0.00101217
	0.0106646	0.00102809					0.0166117	0.00102318					0.0208679	0.00102219
	0.0106919	0.00103817					0.0166476	0.00103321					0.0210481	0.00103221
	0.0107465	0.00104825					0.0167878	0.00104324					0.0210937	0.00104223
	0.0107776	0.00105833					0.0168143	0.00105328					0.0212342	0.00105225
	0.0109039	0.00106841					0.0169594	0.00106331					0.0215296	0.00106227
	0.010926	0.00107849					0.0169632	0.00107334					0.0217081	0.00107229
	0.0109261	0.00108857					0.0169939	0.00108337					0.0217144	0.00108232
	0.0109502	0.00109865					0.0171507	0.0010934					0.0225872	0.00109234
	0.0109622	0.00110873					0.0174349	0.00110343					0.0225914	0.00110236
	0.0109881	0.00111881					0.017454	0.00111346					0.0226758	0.00111238
	0.0110129	0.00112888					0.0176031	0.00112349					0.0227274	0.0011224
	0.0110489	0.00113896					0.0176468	0.00113353					0.0227313	0.00113242
	0.0111017	0.00114904					0.0176909	0.00114356					0.023084	0.00114244
	0.011153	0.00115912					0.0177453	0.00115359					0.0232346	0.00115247
	0.011161	0.0011692					0.0177887	0.00116362					0.0234177	0.00116249
	0.0112236	0.00117928					0.0179158	0.00117365					0.023486	0.00117251
	0.0112643	0.00118936					0.0179303	0.00118368					0.0236236	0.00118253
	0.0112871	0.00119944					0.0179468	0.00119371					0.0236917	0.00119255
	0.0113564	0.00120952					0.017967	0.00120374					0.0239652	0.00120257
	0.0113778	0.0012196					0.0180406	0.00121377					0.0240451	0.00121259
	0.0113861	0.00122968					0.0183986	0.00122381					0.0240617	0.00122262
	0.0114172	0.00123976					0.0184877	0.00123384					0.0241955	0.00123264
	0.0114653	0.00124984					0.0185098	0.00124387					0.0243072	0.00124266
	0.0115005	0.00125992					0.0185604	0.0012539					0.0243521	0.00125268
	0.0115418	0.00126999					0.0185953	0.00126393					0.0244589	0.0012627
	0.0118652	0.00128007					0.0186618	0.00127396					0.0244876	0.00127272
	0.0119563	0.00129015					0.0187258	0.00128399					0.02462	0.00128275
	0.0119632	0.00130023					0.0187901	0.00129402					0.0249636	0.00129277
	0.0119805	0.00131031					0.0188212	0.00130406					0.0249749	0.00130279
	0.0120293	0.00132039					0.0188298	0.00131409					0.0251262	0.00131281
	0.0120618	0.00133047					0.0189392	0.00132412					0.0252963	0.00132283
	0.0120684	0.00134055					0.0191243	0.00133415					0.0254404	0.00133285
	0.0121225	0.00135063					0.0192979	0.00134418					0.0256023	0.00134287
	0.012139	0.00136071					0.0195592	0.00135421					0.0256879	0.0013529
	0.0121996	0.00137079					0.0195621	0.00136424					0.0257042	0.00136292
	0.0122763	0.00138087					0.0195808	0.00137427					0.0257537	0.00137294
	0.0124125	0.00139095					0.019597	0.00138431					0.0258933	0.00138296
	0.0124195	0.00140103					0.0196242	0.00139434					0.0259556	0.00139298
	0.0124309	0.00141111					0.0197276	0.00140437					0.0261624	0.001403
	0.0124932	0.00142118					0.0197415	0.0014144					0.0262151	0.00141302
	0.0125062	0.00143126					0.0197817	0.00142443					0.0264995	0.00142305
	0.0125426	0.00144134					0.0200128	0.00143446					0.0265365	0.00143307
	0.0126489	0.00145142					0.0200291	0.00144449					0.0266645	0.00144309
	0.0126915	0.0014615					0.0200946	0.00145452					0.026863	0.00145311
	0.0127528	0.00147158					0.0201558	0.00146455					0.026905	0.00146313
	0.0127747	0.00148166					0.0202014	0.00147459					0.0269782	0.00147315
	0.0128041	0.00149174					0.020274	0.00148462					0.0270522	0.00148317
	0.0128208	0.00150182					0.0202916	0.00149465					0.027189	0.0014932
	0.0128906	0.0015119					0.0202919	0.00150468					0.0274312	0.00150322
	0.012957	0.00152198					0.020313	0.00151471					0.0274545	0.00151324
	0.0129571	0.00153206					0.0204194	0.00152474					0.0274556	0.00152326
	0.0130925	0.00154214					0.02044	0.00153477					0.0274625	0.00153328
	0.0130983	0.00155222					0.0206484	0.0015448					0.0274817	0.0015433
	0.0131893	0.0015623					0.0207631	0.00155484					0.0275592	0.00155332
	0.0132817	0.00157237					0.0210715	0.00156487					0.0276751	0.00156335
	0.013436	0.00158245					0.0210834	0.0015749					0.0277468	0.00157337
	0.0135035	0.00159253					0.0211394	0.00158493					0.0278529	0.00158339
	0.0135797	0.00160261					0.0212152	0.00159496					0.0278923	0.00159341
	0.0136593	0.00161269					0.0212452	0.00160499					0.0279044	0.00160343
	0.0137086	0.00162277					0.0214564	0.00161502					0.0281778	0.00161345
	0.013722	0.00163285					0.0214617	0.00162505					0.028202	0.00162347
	0.0137293	0.00164293					0.0214624	0.00163509					0.028251	0.0016335
	0.0137765	0.00165301					0.0214966	0.00164512					0.0283757	0.00164352
	0.0137971	0.00166309					0.0215022	0.00165515					0.0284808	0.00165354
	0.0138112	0.00167317					0.0215583	0.00166518					0.0285275	0.00166356
	0.0139296	0.00168325					0.0215701	0.00167521					0.0288744	0.00167358
	0.0139403	0.00169333					0.0217276	0.00168524					0.0290628	0.0016836
	0.0139537	0.00170341					0.0218414	0.00169527					0.029134	0.00169362
	0.0139791	0.00171349					0.0219542	0.0017053					0.0291824	0.00170365
	0.0140101	0.00172356					0.0219814	0.00171533					0.0292185	0.00171367
	0.0140937	0.00173364					0.0220622	0.00172537					0.0293541	0.00172369
	0.0141139	0.00174372					0.0222353	0.0017354					0.0296942	0.00173371
	0.0141594	0.0017538					0.0224312	0.00174543					0.0298132	0.00174373
	0.0141648	0.00176388					0.0224388	0.00175546					0.0299366	0.00175375
	0.0142164	0.00177396					0.0224905	0.00176549					0.0299897	0.00176377
	0.01426	0.00178404					0.0225406	0.00177552					0.030068	0.0017738
	0.0143253	0.00179412					0.0225721	0.00178555					0.0300798	0.00178382
	0.0143323	0.0018042					0.0225722	0.00179558					0.0301707	0.00179384
	0.0143679	0.00181428					0.0226507	0.00180562					0.0302943	0.00180386
	0.0144311	0.00182436					0.0226786	0.00181565					0.0303748	0.00181388
	0.0144673	0.00183444					0.0230712	0.00182568					0.0304861	0.0018239
	0.0145772	0.00184452					0.0232371	0.00183571					0.0305585	0.00183392
	0.0145809	0.0018546					0.023265	0.00184574					0.0306166	0.00184395
	0.0146644	0.00186468					0.0233313	0.00185577					0.0306795	0.00185397
	0.0148	0.00187475					0.023388	0.0018658					0.0307181	0.00186399
	0.0148387	0.00188483					0.0234062	0.00187583					0.0308096	0.00187401
	0.0148534	0.00189491					0.0235573	0.00188587					0.0310155	0.00188403
	0.0149677	0.00190499					0.023593	0.0018959					0.031023	0.00189405
	0.0149787	0.00191507					0.0237141	0.00190593					0.0311641	0.00190407
	0.0149822	0.00192515					0.0238775	0.00191596					0.0314694	0.0019141
	0.0150281	0.00193523					0.0240023	0.00192599					0.0315208	0.00192412
	0.015043	0.00194531					0.0243729	0.00193602					0.0320564	0.00193414
	0.0150967	0.00195539					0.024442	0.00194605					0.0320577	0.00194416
	0.0152328	0.00196547					0.0246326	0.00195608					0.0321498	0.00195418
	0.0152714	0.00197555					0.0248001	0.00196611					0.0321587	0.0019642
	0.0153154	0.00198563					0.0248113	0.00197615					0.0321744	0.00197422
	0.0153315	0.00199571					0.024828	0.00198618					0.0324751	0.00198425
	0.0153356	0.00200579					0.024966	0.00199621					0.032557	0.00199427
	0.015387	0.00201586					0.0251364	0.00200624					0.0331602	0.00200429
	0.0154388	0.00202594					0.025185	0.00201627					0.0332056	0.00201431
	0.0155165	0.00203602					0.0255485	0.0020263					0.0336238	0.00202433
	0.0155292	0.0020461					0.0255998	0.00203633					0.0337101	0.00203435
	0.0155844	0.00205618					0.0256554	0.00204636					0.0337169	0.00204438
	0.0156351	0.00206626					0.0257151	0.0020564					0.0337172	0.0020544
	0.0156386	0.00207634					0.0257995	0.00206643					0.0339118	0.00206442
	0.0157611	0.00208642					0.0260658	0.00207646					0.0343121	0.00207444
	0.0157689	0.0020965					0.0261284	0.00208649					0.0345575	0.00208446
	0.0157919	0.00210658					0.0264155	0.00209652					0.0346779	0.00209448
	0.0158425	0.00211666					0.0265266	0.00210655					0.0346881	0.0021045
	0.0158539	0.00212674					0.0266068	0.00211658					0.0348634	0.00211453
	0.015892	0.00213682					0.0267651	0.00212661					0.0349786	0.00212455
	0.0159286	0.0021469					0.0268323	0.00213664					0.035005	0.00213457
	0.0159686	0.00215698					0.0268543	0.00214668					0.0350393	0.00214459
	0.0159862	0.00216705					0.0270844	0.00215671					0.0350548	0.00215461
	0.016028	0.00217713					0.0271111	0.00216674					0.0350721	0.00216463
	0.0160421	0.00218721					0.0271148	0.00217677					0.0352228	0.00217465
	0.0161103	0.00219729					0.0271374	0.0021868					0.0353389	0.00218468
	0.0161506	0.00220737					0.0271948	0.00219683					0.0357079	0.0021947
	0.0161825	0.00221745					0.0272647	0.00220686					0.0358497	0.00220472
	0.0162249	0.00222753					0.0273597	0.00221689					0.0358692	0.00221474
	0.016226	0.00223761					0.0274107	0.00222693					0.036099	0.00222476
	0.0162504	0.00224769					0.0275676	0.00223696					0.0361169	0.00223478
	0.016266	0.00225777					0.0275993	0.00224699					0.0361289	0.0022448
	0.0162797	0.00226785					0.0276397	0.00225702					0.0362705	0.00225483
	0.0162797	0.00227793					0.0276943	0.00226705					0.036273	0.00226485
	0.0163055	0.00228801					0.0277004	0.00227708					0.036291	0.00227487
	0.0163439	0.00229809					0.0279506	0.00228711					0.0364196	0.00228489
	0.0163848	0.00230817					0.0279522	0.00229714					0.0364963	0.00229491
	0.01639	0.00231824					0.028015	0.00230718					0.036499	0.00230493
	0.0165806	0.00232832					0.0281616	0.00231721					0.0365152	0.00231495
	0.0166069	0.0023384					0.0283926	0.00232724					0.0366727	0.00232498
	0.0166243	0.00234848					0.0284113	0.00233727					0.0367939	0.002335
	0.0166799	0.00235856					0.028466	0.0023473					0.0368232	0.00234502
	0.016684	0.00236864					0.0284688	0.00235733					0.0368267	0.00235504
	0.0167133	0.00237872					0.0284976	0.00236736					0.0368874	0.00236506
	0.0167653	0.0023888					0.0285119	0.00237739					0.0370859	0.00237508
	0.0168	0.00239888					0.0286871	0.00238742					0.0371369	0.0023851
	0.01683	0.00240896					0.0287777	0.00239746					0.0372686	0.00239513
	0.0168432	0.00241904					0.0287902	0.00240749					0.0376898	0.00240515
	0.016847	0.00242912					0.0288455	0.00241752					0.0378859	0.00241517
	0.0168742	0.0024392					0.0289306	0.00242755					0.0380713	0.00242519
	0.0169985	0.00244928					0.0289552	0.00243758					0.0381629	0.00243521
	0.0170128	0.00245936					0.0290353	0.00244761					0.0383764	0.00244523
	0.0171122	0.00246943					0.0292036	0.00245764					0.0384047	0.00245525
	0.0171269	0.00247951					0.0292741	0.00246767					0.0386898	0.00246528
	0.017171	0.00248959					0.0292987	0.00247771					0.0387252	0.0024753
	0.0171978	0.00249967					0.0294911	0.00248774					0.038815	0.00248532
	0.0172361	0.00250975					0.0294988	0.00249777					0.0388414	0.00249534
	0.0172422	0.00251983					0.0295511	0.0025078					0.0389951	0.00250536
	0.0172841	0.00252991					0.0295736	0.00251783					0.039152	0.00251538
	0.0173155	0.00253999					0.0297399	0.00252786					0.0392481	0.0025254
	0.0173499	0.00255007					0.0298026	0.00253789					0.0392616	0.00253543
	0.0174838	0.00256015					0.0300453	0.00254792					0.0394327	0.00254545
	0.017486	0.00257023					0.0301968	0.00255796					0.0394583	0.00255547
	0.0174878	0.00258031					0.0302765	0.00256799					0.0395282	0.00256549
	0.0175273	0.00259039					0.0303375	0.00257802					0.0395462	0.00257551
	0.0175637	0.00260047					0.0305096	0.00258805					0.0396484	0.00258553
	0.0175689	0.00261055					0.0305697	0.00259808					0.0396512	0.00259555
	0.0176046	0.00262062					0.0306034	0.00260811					0.0396694	0.00260558
	0.0176109	0.0026307					0.0306066	0.00261814					0.0396985	0.0026156
	0.0176173	0.00264078					0.0306329	0.00262817					0.0398194	0.00262562
	0.0176811	0.00265086					0.0306596	0.0026382					0.0398625	0.00263564
	0.0176821	0.00266094					0.0307122	0.00264824					0.0400048	0.00264566
	0.0176848	0.00267102					0.0307617	0.00265827					0.0400633	0.00265568
	0.0177951	0.0026811					0.0309605	0.0026683					0.0402601	0.0026657
	0.0178419	0.00269118					0.0310311	0.00267833					0.0403039	0.00267573
	0.0178738	0.00270126					0.0313451	0.00268836					0.0404681	0.00268575
	0.0178921	0.00271134					0.0313593	0.00269839					0.0404769	0.00269577
	0.0179541	0.00272142					0.0314116	0.00270842					0.0405733	0.00270579
	0.0180305	0.0027315					0.0314271	0.00271845					0.0406347	0.00271581
	0.0180306	0.00274158					0.0314841	0.00272849					0.0406773	0.00272583
	0.0180705	0.00275166					0.0316276	0.00273852					0.0406874	0.00273585
	0.0180813	0.00276173					0.0317183	0.00274855					0.0407077	0.00274588
	0.0180834	0.00277181					0.0317375	0.00275858					0.0407107	0.0027559
	0.0180895	0.00278189					0.0318746	0.00276861					0.0408211	0.00276592
	0.0181367	0.00279197					0.0320372	0.00277864					0.0408622	0.00277594
	0.018179	0.00280205					0.0320423	0.00278867					0.0409256	0.00278596
	0.0182099	0.00281213					0.0320989	0.0027987					0.0409736	0.00279598
	0.0183016	0.00282221					0.0321096	0.00280874					0.0409986	0.002806
	0.0183171	0.00283229					0.0321383	0.00281877					0.0410232	0.00281603
	0.0183439	0.00284237					0.0322873	0.0028288					0.0411275	0.00282605
	0.0184242	0.00285245					0.0323297	0.00283883					0.0411347	0.00283607
	0.0184874	0.00286253					0.0324186	0.00284886					0.0411449	0.00284609
	0.018502	0.00287261					0.0324451	0.00285889					0.0411616	0.00285611
	0.0185273	0.00288269					0.0324544	0.00286892					0.0411701	0.00286613
	0.0186231	0.00289277					0.0325097	0.00287895					0.0413973	0.00287616
	0.0186421	0.00290285					0.0327054	0.00288898					0.0414136	0.00288618
	0.0186455	0.00291292					0.0327106	0.00289902					0.0417956	0.0028962
	0.0186668	0.002923					0.0327429	0.00290905					0.0418557	0.00290622
	0.0187658	0.00293308					0.0328252	0.00291908					0.0419402	0.00291624
	0.0187786	0.00294316					0.0328526	0.00292911					0.0420138	0.00292626
	0.0187944	0.00295324					0.0329353	0.00293914					0.0420731	0.00293628
	0.0188094	0.00296332					0.0330305	0.00294917					0.0420927	0.00294631
	0.0188372	0.0029734					0.0332323	0.0029592					0.0424958	0.00295633
	0.0188609	0.00298348					0.0332356	0.00296923					0.0426239	0.00296635
	0.0189131	0.00299356					0.0334151	0.00297927					0.0429099	0.00297637
	0.0189683	0.00300364					0.0335526	0.0029893					0.0429144	0.00298639
	0.0190136	0.00301372					0.0335864	0.00299933					0.0434464	0.00299641
	0.0190527	0.0030238					0.0337519	0.00300936					0.0436176	0.00300643
	0.0190648	0.00303388					0.0337667	0.00301939					0.0438638	0.00301646
	0.0190661	0.00304396					0.0338195	0.00302942					0.0438994	0.00302648
	0.019094	0.00305404					0.0338545	0.00303945					0.0439686	0.0030365
	0.0190956	0.00306411					0.0338572	0.00304948					0.0440611	0.00304652
	0.01911	0.00307419					0.0340138	0.00305952					0.0441238	0.00305654
	0.0191134	0.00308427					0.0340227	0.00306955					0.0442715	0.00306656
	0.0191866	0.00309435					0.0340293	0.00307958					0.044304	0.00307658
	0.0192063	0.00310443					0.0341876	0.00308961					0.0443484	0.00308661
	0.0192232	0.00311451					0.0344882	0.00309964					0.0443587	0.00309663
	0.0192251	0.00312459					0.034613	0.00310967					0.0443645	0.00310665
	0.0192496	0.00313467					0.0347071	0.0031197					0.0443877	0.00311667
	0.0193228	0.00314475					0.0347383	0.00312973					0.0444236	0.00312669
	0.0193444	0.00315483					0.034821	0.00313976					0.0445488	0.00313671
	0.0193698	0.00316491					0.0348353	0.0031498					0.0449888	0.00314673
	0.0194309	0.00317499					0.034862	0.00315983					0.0450014	0.00315676
	0.0194371	0.00318507					0.0349133	0.00316986					0.0450523	0.00316678
	0.0194831	0.00319515					0.0349451	0.00317989					0.0453346	0.0031768
	0.0194896	0.00320523					0.035014	0.00318992					0.045385	0.00318682
	0.0194991	0.0032153					0.0351089	0.00319995					0.0459346	0.00319684
	0.0195153	0.00322538					0.035126	0.00320998					0.0461857	0.00320686
	0.0195158	0.00323546					0.0351678	0.00322001					0.0462054	0.00321688
	0.0195211	0.00324554					0.0351803	0.00323005					0.0463239	0.00322691
	0.0195518	0.00325562					0.0352425	0.00324008					0.0463919	0.00323693
	0.0195614	0.0032657					0.035295	0.00325011					0.0464429	0.00324695
	0.0195936	0.00327578					0.0353074	0.00326014					0.0464473	0.00325697
	0.0196583	0.00328586					0.0353505	0.00327017					0.0470444	0.00326699
	0.0196592	0.00329594					0.0355256	0.0032802					0.0471025	0.00327701
	0.0196832	0.00330602					0.0356084	0.00329023					0.0474022	0.00328703
	0.0197828	0.0033161					0.0357326	0.00330026					0.047423	0.00329706
	0.0197962	0.00332618					0.0357451	0.00331029					0.0474612	0.00330708
	0.0198305	0.00333626					0.0357879	0.00332033					0.0474818	0.0033171
	0.0198583	0.00334634					0.035809	0.00333036					0.0475067	0.00332712
	0.0198993	0.00335642					0.0358467	0.00334039					0.0476465	0.00333714
	0.0199711	0.00336649					0.0359418	0.00335042					0.0476915	0.00334716
	0.0200513	0.00337657					0.0359834	0.00336045					0.0478044	0.00335718
	0.0201271	0.00338665					0.0360118	0.00337048					0.0481785	0.00336721
	0.0201335	0.00339673					0.0360389	0.00338051					0.0482879	0.00337723
	0.0202143	0.00340681					0.0361484	0.00339054					0.0488211	0.00338725
	0.0202809	0.00341689					0.0361584	0.00340058					0.0489615	0.00339727
	0.0203128	0.00342697					0.0362201	0.00341061					0.0491597	0.00340729
	0.0203141	0.00343705					0.0362264	0.00342064					0.0491703	0.00341731
	0.0203486	0.00344713					0.0364001	0.00343067					0.0491798	0.00342733
	0.0203489	0.00345721					0.0366723	0.0034407					0.0491847	0.00343736
	0.0203503	0.00346729					0.0367349	0.00345073					0.0492387	0.00344738
	0.0203681	0.00347737					0.0369421	0.00346076					0.0494013	0.0034574
	0.0204035	0.00348745					0.0370318	0.00347079					0.0494254	0.00346742
	0.0204074	0.00349753					0.0370322	0.00348083					0.0494759	0.00347744
	0.020418	0.0035076					0.0370541	0.00349086					0.0496408	0.00348746
	0.0204546	0.00351768					0.0370705	0.00350089					0.049691	0.00349748
	0.0204647	0.00352776					0.0371108	0.00351092					0.0497683	0.00350751
	0.0204683	0.00353784					0.0371334	0.00352095					0.0500473	0.00351753
	0.0204935	0.00354792					0.0371771	0.00353098					0.0501312	0.00352755
	0.020508	0.003558					0.0372174	0.00354101					0.0501676	0.00353757
	0.0205232	0.00356808					0.0372318	0.00355104					0.0502398	0.00354759
	0.0205697	0.00357816					0.0372382	0.00356107					0.0502767	0.00355761
	0.0206056	0.00358824					0.0372394	0.00357111					0.0505488	0.00356763
	0.0206126	0.00359832					0.0372759	0.00358114					0.0506043	0.00357766
	0.0206262	0.0036084					0.0372896	0.00359117					0.0506115	0.00358768
	0.0206381	0.00361848					0.037353	0.0036012					0.050644	0.0035977
	0.0206433	0.00362856					0.0373853	0.00361123					0.0507093	0.00360772
	0.0206648	0.00363864					0.0374479	0.00362126					0.0507396	0.00361774
	0.0207533	0.00364872					0.0374744	0.00363129					0.0507935	0.00362776
	0.0207966	0.00365879					0.0374924	0.00364132					0.050796	0.00363778
	0.0208244	0.00366887					0.0376604	0.00365136					0.0510042	0.00364781
	0.0208259	0.00367895					0.0378541	0.00366139					0.0510381	0.00365783
	0.0208581	0.00368903					0.037856	0.00367142					0.0510398	0.00366785
	0.0208582	0.00369911					0.0379837	0.00368145					0.0511374	0.00367787
	0.0209078	0.00370919					0.0380302	0.00369148					0.0511527	0.00368789
	0.0209263	0.00371927					0.0381262	0.00370151					0.0511946	0.00369791
	0.0210275	0.00372935					0.0381275	0.00371154					0.0512242	0.00370793
	0.0210487	0.00373943					0.0384384	0.00372157					0.0513137	0.00371796
	0.0210772	0.00374951					0.0384994	0.00373161					0.0513721	0.00372798
	0.021138	0.00375959					0.0387625	0.00374164					0.0514309	0.003738
	0.0211445	0.00376967					0.0387778	0.00375167					0.0514732	0.00374802
	0.0211559	0.00377975					0.038979	0.0037617					0.051725	0.00375804
	0.021181	0.00378983					0.0390334	0.00377173					0.0517357	0.00376806
	0.0211938	0.00379991					0.0390402	0.00378176					0.0519773	0.00377809
	0.0212323	0.00380998					0.0392497	0.00379179					0.0521155	0.00378811
	0.0212368	0.00382006					0.0393415	0.00380182					0.0524108	0.00379813
	0.0212508	0.00383014					0.0393528	0.00381185					0.0524361	0.00380815
	0.0212512	0.00384022					0.0395221	0.00382189					0.0524633	0.00381817
	0.021352	0.0038503					0.0395239	0.00383192					0.0525715	0.00382819
	0.0214239	0.00386038					0.0395434	0.00384195					0.0527004	0.00383821
	0.0214262	0.00387046					0.0395575	0.00385198					0.0527627	0.00384824
	0.0214487	0.00388054					0.0396748	0.00386201					0.052856	0.00385826
	0.0214869	0.00389062					0.0398936	0.00387204					0.0529044	0.00386828
	0.0214888	0.0039007					0.0400008	0.00388207					0.0529802	0.0038783
	0.0214921	0.00391078					0.0401331	0.0038921					0.0531289	0.00388832
	0.0214954	0.00392086					0.0401549	0.00390214					0.0532296	0.00389834
	0.0214993	0.00393094					0.0403003	0.00391217					0.0535823	0.00390836
	0.0215287	0.00394102					0.0403346	0.0039222					0.0536075	0.00391839
	0.0215468	0.0039511					0.0403831	0.00393223					0.0536279	0.00392841
	0.0215469	0.00396117					0.0405148	0.00394226					0.0537199	0.00393843
	0.0215932	0.00397125					0.0405311	0.00395229					0.0537429	0.00394845
	0.0216204	0.00398133					0.0405375	0.00396232					0.0537998	0.00395847
	0.0216312	0.00399141					0.0405844	0.00397235					0.0538289	0.00396849
	0.0216522	0.00400149					0.0406171	0.00398239					0.0538635	0.00397851
	0.0217248	0.00401157					0.0407109	0.00399242					0.0538837	0.00398854
	0.0217393	0.00402165					0.0408307	0.00400245					0.0540572	0.00399856
	0.0218351	0.00403173					0.0411484	0.00401248					0.0541319	0.00400858
	0.0218837	0.00404181					0.0415674	0.00402251					0.0542127	0.0040186
	0.0219135	0.00405189					0.0417018	0.00403254					0.0542251	0.00402862
	0.0219434	0.00406197					0.0417382	0.00404257					0.0542484	0.00403864
	0.0219691	0.00407205					0.0417416	0.0040526					0.0543361	0.00404866
	0.0220277	0.00408213					0.0418516	0.00406263					0.054354	0.00405869
	0.0220284	0.00409221					0.0418593	0.00407267					0.0544897	0.00406871
	0.0220486	0.00410228					0.0418679	0.0040827					0.0546512	0.00407873
	0.0220498	0.00411236					0.0418715	0.00409273					0.0548618	0.00408875
	0.0220633	0.00412244					0.0419309	0.00410276					0.0548654	0.00409877
	0.0220725	0.00413252					0.0419507	0.00411279					0.0548956	0.00410879
	0.0220756	0.0041426					0.041995	0.00412282					0.0549154	0.00411881
	0.0221061	0.00415268					0.0419981	0.00413285					0.0549372	0.00412884
	0.0221074	0.00416276					0.0420004	0.00414288					0.0550367	0.00413886
	0.0221131	0.00417284					0.0420076	0.00415292					0.055075	0.00414888
	0.0221359	0.00418292					0.0420917	0.00416295					0.0550933	0.0041589
	0.0221565	0.004193					0.0421058	0.00417298					0.0551937	0.00416892
	0.0222067	0.00420308					0.0421214	0.00418301					0.0554727	0.00417894
	0.0222092	0.00421316					0.0423884	0.00419304					0.0555534	0.00418896
	0.0222183	0.00422324					0.0424534	0.00420307					0.0557323	0.00419899
	0.0222198	0.00423332					0.0424907	0.0042131					0.0557771	0.00420901
	0.0222226	0.0042434					0.042693	0.00422313					0.0558695	0.00421903
	0.0222364	0.00425347					0.0427587	0.00423317					0.0559223	0.00422905
	0.0223836	0.00426355					0.0429186	0.0042432					0.056364	0.00423907
	0.0225233	0.00427363					0.0429343	0.00425323					0.0564124	0.00424909
	0.0225271	0.00428371					0.0430424	0.00426326					0.0564629	0.00425911
	0.0225578	0.00429379					0.0431094	0.00427329					0.0564666	0.00426914
	0.0225773	0.00430387					0.0432623	0.00428332					0.0564678	0.00427916
	0.0226069	0.00431395					0.043514	0.00429335					0.0566241	0.00428918
	0.0226278	0.00432403					0.0437613	0.00430338					0.0567135	0.0042992
	0.0226591	0.00433411					0.0438175	0.00431341					0.0567139	0.00430922
	0.0226612	0.00434419					0.0438574	0.00432345					0.0567259	0.00431924
	0.0226773	0.00435427					0.0438861	0.00433348					0.0568775	0.00432926
	0.0227097	0.00436435					0.0439216	0.00434351					0.0570428	0.00433929
	0.0227239	0.00437443					0.0439758	0.00435354					0.0573643	0.00434931
	0.0227298	0.00438451					0.0440392	0.00436357					0.0573939	0.00435933
	0.0227313	0.00439459					0.0440573	0.0043736					0.0575143	0.00436935
	0.0227436	0.00440466					0.0441696	0.00438363					0.0577661	0.00437937
	0.0228358	0.00441474					0.0442941	0.00439366					0.0577731	0.00438939
	0.0228471	0.00442482					0.0443189	0.0044037					0.0577769	0.00439941
	0.0228793	0.0044349					0.0443984	0.00441373					0.0578629	0.00440944
	0.0229435	0.00444498					0.0446078	0.00442376					0.0579572	0.00441946
	0.0229963	0.00445506					0.044633	0.00443379					0.0580409	0.00442948
	0.0229991	0.00446514					0.0447502	0.00444382					0.0581364	0.0044395
	0.0230577	0.00447522					0.0447827	0.00445385					0.0581833	0.00444952
	0.0230897	0.0044853					0.0448706	0.00446388					0.0582478	0.00445954
	0.0230931	0.00449538					0.0449039	0.00447391					0.0583502	0.00446956
	0.0231489	0.00450546					0.0449177	0.00448395					0.0584474	0.00447959
	0.0231652	0.00451554					0.0450288	0.00449398					0.0585042	0.00448961
	0.02318	0.00452562					0.0450363	0.00450401					0.0586089	0.00449963
	0.0231874	0.0045357					0.0451151	0.00451404					0.0587431	0.00450965
	0.0232867	0.00454578					0.0451754	0.00452407					0.0587533	0.00451967
	0.0232891	0.00455585					0.0451878	0.0045341					0.0587624	0.00452969
	0.0232934	0.00456593					0.0452022	0.00454413					0.0587678	0.00453971
	0.0233159	0.00457601					0.045233	0.00455416					0.0590651	0.00454974
	0.0233487	0.00458609					0.0453047	0.00456419					0.0593603	0.00455976
	0.0233642	0.00459617					0.0454528	0.00457423					0.0593618	0.00456978
	0.0233927	0.00460625					0.0454664	0.00458426					0.0593897	0.0045798
	0.0233937	0.00461633					0.0454866	0.00459429					0.0597817	0.00458982
	0.0234234	0.00462641					0.0455088	0.00460432					0.0598004	0.00459984
	0.0234281	0.00463649					0.0455397	0.00461435					0.0598779	0.00460987
	0.0234962	0.00464657					0.0455912	0.00462438					0.0599097	0.00461989
	0.0235936	0.00465665					0.0456196	0.00463441					0.0601257	0.00462991
	0.0236135	0.00466673					0.0457067	0.00464444					0.0603089	0.00463993
	0.0236519	0.00467681					0.0457364	0.00465448					0.0603576	0.00464995
	0.0236657	0.00468689					0.0458374	0.00466451					0.0606159	0.00465997
	0.0236957	0.00469697					0.0458439	0.00467454					0.0606317	0.00466999
	0.0237195	0.00470704					0.0458452	0.00468457					0.060732	0.00468002
	0.0237242	0.00471712					0.0459536	0.0046946					0.060825	0.00469004
	0.0237479	0.0047272					0.0460512	0.00470463					0.0608384	0.00470006
	0.0237662	0.00473728					0.0461735	0.00471466					0.0609162	0.00471008
	0.023803	0.00474736					0.0462327	0.00472469					0.0610092	0.0047201
	0.023859	0.00475744					0.0462343	0.00473473					0.0610883	0.00473012
	0.0239052	0.00476752					0.0462564	0.00474476					0.0610959	0.00474014
	0.0239163	0.0047776					0.0462935	0.00475479					0.0611858	0.00475017
	0.0239283	0.00478768					0.0464351	0.00476482					0.0612471	0.00476019
	0.0239454	0.00479776					0.0465131	0.00477485					0.0613467	0.00477021
	0.0239774	0.00480784					0.0465629	0.00478488					0.061424	0.00478023
	0.0239862	0.00481792					0.0466249	0.00479491					0.0615225	0.00479025
	0.0240345	0.004828					0.0466633	0.00480494					0.0615348	0.00480027
	0.0240743	0.00483808					0.046819	0.00481497					0.0615879	0.00481029
	0.024129	0.00484815					0.046967	0.00482501					0.0618108	0.00482032
	0.0241724	0.00485823					0.0470027	0.00483504					0.0619449	0.00483034
	0.0242066	0.00486831					0.0470489	0.00484507					0.0619773	0.00484036
	0.024216	0.00487839					0.0470758	0.0048551					0.0620111	0.00485038
	0.0243098	0.00488847					0.0471972	0.00486513					0.0620527	0.0048604
	0.024344	0.00489855					0.0472303	0.00487516					0.0620968	0.00487042
	0.0243625	0.00490863					0.0473092	0.00488519					0.0621483	0.00488044
	0.0243844	0.00491871					0.047413	0.00489522					0.0621533	0.00489047
	0.0243864	0.00492879					0.0475225	0.00490526					0.0621689	0.00490049
	0.0243948	0.00493887					0.0477126	0.00491529					0.0621904	0.00491051
	0.0244238	0.00494895					0.0477424	0.00492532					0.0622427	0.00492053
	0.0244589	0.00495903					0.0478163	0.00493535					0.0623281	0.00493055
	0.0244631	0.00496911					0.0478867	0.00494538					0.0624534	0.00494057
	0.0244769	0.00497919					0.0479095	0.00495541					0.0626503	0.00495059
	0.0245226	0.00498927					0.0480138	0.00496544					0.0627921	0.00496062
	0.0245888	0.00499934					0.0481002	0.00497547					0.0630621	0.00497064
	0.0245946	0.00500942					0.0482995	0.0049855					0.0631767	0.00498066
	0.0246322	0.0050195					0.048319	0.00499554					0.0634989	0.00499068
	0.0246386	0.00502958					0.048342	0.00500557					0.0635434	0.0050007
	0.024644	0.00503966					0.0483858	0.0050156					0.0636705	0.00501072
	0.0246482	0.00504974					0.0483912	0.00502563					0.0636873	0.00502074
	0.0246533	0.00505982					0.0484146	0.00503566					0.0637388	0.00503077
	0.0246593	0.0050699					0.0484685	0.00504569					0.0637551	0.00504079
	0.0246972	0.00507998					0.0484822	0.00505572					0.063779	0.00505081
	0.0247151	0.00509006					0.04857	0.00506575					0.0637853	0.00506083
	0.0247187	0.00510014					0.0485867	0.00507579					0.0637931	0.00507085
	0.024723	0.00511022					0.0486433	0.00508582					0.0638693	0.00508087
	0.0247677	0.0051203					0.0486639	0.00509585					0.0638784	0.00509089
	0.0247788	0.00513038					0.0487514	0.00510588					0.0640661	0.00510092
	0.0248346	0.00514046					0.0487732	0.00511591					0.0642076	0.00511094
	0.0248382	0.00515053					0.0487873	0.00512594					0.0642312	0.00512096
	0.024909	0.00516061					0.0488369	0.00513597					0.0644129	0.00513098
	0.0250466	0.00517069					0.048929	0.005146					0.0650576	0.005141
	0.0250475	0.00518077					0.0490208	0.00515604					0.0650636	0.00515102
	0.0250482	0.00519085					0.0492166	0.00516607					0.0652091	0.00516104
	0.025076	0.00520093					0.0492774	0.0051761					0.0652336	0.00517107
	0.0250963	0.00521101					0.049412	0.00518613					0.0652977	0.00518109
	0.0251229	0.00522109					0.0494349	0.00519616					0.065417	0.00519111
	0.0251245	0.00523117					0.0494643	0.00520619					0.0654789	0.00520113
	0.0251305	0.00524125					0.0494828	0.00521622					0.0655743	0.00521115
	0.0251461	0.00525133					0.049533	0.00522625					0.0655922	0.00522117
	0.0251498	0.00526141					0.049534	0.00523628					0.0657822	0.00523119
	0.0251672	0.00527149					0.0495379	0.00524632					0.0658107	0.00524122
	0.0251682	0.00528157					0.0495438	0.00525635					0.0658483	0.00525124
	0.0251705	0.00529165					0.0495654	0.00526638					0.0658889	0.00526126
	0.0251746	0.00530172					0.0496299	0.00527641					0.066206	0.00527128
	0.0251883	0.0053118					0.0496309	0.00528644					0.066208	0.0052813
	0.0252146	0.00532188					0.0497123	0.00529647					0.0662422	0.00529132
	0.0253097	0.00533196					0.0497586	0.0053065					0.0663417	0.00530134
	0.0253235	0.00534204					0.0497656	0.00531653					0.0663608	0.00531137
	0.0253434	0.00535212					0.049868	0.00532657					0.066459	0.00532139
	0.0253597	0.0053622					0.0500822	0.0053366					0.0665107	0.00533141
	0.025377	0.00537228					0.050133	0.00534663					0.0665564	0.00534143
	0.0254158	0.00538236					0.0502207	0.00535666					0.0665569	0.00535145
	0.0254482	0.00539244					0.0502227	0.00536669					0.0665828	0.00536147
	0.0254716	0.00540252					0.0502264	0.00537672					0.0666582	0.00537149
	0.0254874	0.0054126					0.0502829	0.00538675					0.0667569	0.00538152
	0.0255086	0.00542268					0.0502852	0.00539678					0.0667998	0.00539154
	0.0256133	0.00543276					0.050348	0.00540682					0.0668722	0.00540156
	0.0256208	0.00544284					0.0503749	0.00541685					0.066897	0.00541158
	0.0257197	0.00545291					0.0504614	0.00542688					0.0669301	0.0054216
	0.0257676	0.00546299					0.0504645	0.00543691					0.066962	0.00543162
	0.0257841	0.00547307					0.0504687	0.00544694					0.0670457	0.00544165
	0.0258296	0.00548315					0.0506027	0.00545697					0.0672603	0.00545167
	0.025858	0.00549323					0.0506442	0.005467					0.0673443	0.00546169
	0.0258953	0.00550331					0.0506498	0.00547703					0.0673914	0.00547171
	0.0259041	0.00551339					0.0506737	0.00548706					0.0675769	0.00548173
	0.0259093	0.00552347					0.0506975	0.0054971					0.0679817	0.00549175
	0.0259105	0.00553355					0.0509045	0.00550713					0.0680788	0.00550177
	0.0259132	0.00554363					0.0509568	0.00551716					0.0680991	0.0055118
	0.025927	0.00555371					0.0510099	0.00552719					0.0681535	0.00552182
	0.0259354	0.00556379					0.0510975	0.00553722					0.068388	0.00553184
	0.0259569	0.00557387					0.051146	0.00554725					0.0686832	0.00554186
	0.0259775	0.00558395					0.0511608	0.00555728					0.0686919	0.00555188
	0.0260278	0.00559402					0.0511869	0.00556731					0.0687039	0.0055619
	0.0260309	0.0056041					0.0514116	0.00557735					0.0687245	0.00557192
	0.0260587	0.00561418					0.0515087	0.00558738					0.0687444	0.00558195
	0.0260624	0.00562426					0.0517268	0.00559741					0.068868	0.00559197
	0.0261085	0.00563434					0.0517779	0.00560744					0.0688939	0.00560199
	0.0261339	0.00564442					0.0518994	0.00561747					0.068945	0.00561201
	0.0261892	0.0056545					0.0521143	0.0056275					0.0691206	0.00562203
	0.0262028	0.00566458					0.0522203	0.00563753					0.0692784	0.00563205
	0.0262082	0.00567466					0.0522318	0.00564756					0.0692828	0.00564207
	0.0262382	0.00568474					0.0522654	0.0056576					0.0693842	0.0056521
	0.0262604	0.00569482					0.0524057	0.00566763					0.0694224	0.00566212
	0.0262818	0.0057049					0.0524255	0.00567766					0.0694582	0.00567214
	0.0262975	0.00571498					0.0524473	0.00568769					0.0694686	0.00568216
	0.0263209	0.00572506					0.0525134	0.00569772					0.069525	0.00569218
	0.0263339	0.00573514					0.0526915	0.00570775					0.0695989	0.0057022
	0.0263575	0.00574521					0.0527461	0.00571778					0.0696341	0.00571222
	0.0263859	0.00575529					0.0527637	0.00572781					0.0696392	0.00572225
	0.0264149	0.00576537					0.0527996	0.00573784					0.0696816	0.00573227
	0.0265435	0.00577545					0.0528104	0.00574788					0.0697438	0.00574229
	0.0265638	0.00578553					0.0530369	0.00575791					0.0697451	0.00575231
	0.0265899	0.00579561					0.0531724	0.00576794					0.0700057	0.00576233
	0.0266202	0.00580569					0.0532262	0.00577797					0.0700185	0.00577235
	0.0266404	0.00581577					0.0533016	0.005788					0.0701415	0.00578237
	0.0267091	0.00582585					0.0533032	0.00579803					0.0702233	0.0057924
	0.026757	0.00583593					0.0533272	0.00580806					0.0702454	0.00580242
	0.0267765	0.00584601					0.0533398	0.00581809					0.0705394	0.00581244
	0.0267793	0.00585609					0.0535128	0.00582813					0.0705986	0.00582246
	0.0267983	0.00586617					0.0535353	0.00583816					0.0706088	0.00583248
	0.0268281	0.00587625					0.053717	0.00584819					0.0706269	0.0058425
	0.026869	0.00588633					0.0537229	0.00585822					0.0706394	0.00585252
	0.0268956	0.0058964					0.0537345	0.00586825					0.0706586	0.00586255
	0.0269249	0.00590648					0.0537457	0.00587828					0.0708149	0.00587257
	0.0269336	0.00591656					0.0538707	0.00588831					0.0708287	0.00588259
	0.0269549	0.00592664					0.0539355	0.00589834					0.0712487	0.00589261
	0.0269733	0.00593672					0.0540544	0.00590838					0.0712937	0.00590263
	0.0271244	0.0059468					0.0541181	0.00591841					0.0713303	0.00591265
	0.0271372	0.00595688					0.0541569	0.00592844					0.0714009	0.00592267
	0.0271482	0.00596696					0.0541899	0.00593847					0.0714052	0.0059327
	0.0271542	0.00597704					0.0542374	0.0059485					0.0714573	0.00594272
	0.0271873	0.00598712					0.0543479	0.00595853					0.071511	0.00595274
	0.0272569	0.0059972					0.0543506	0.00596856					0.0716124	0.00596276
	0.027268	0.00600728					0.0543519	0.00597859					0.0716915	0.00597278
	0.0272976	0.00601736					0.0544537	0.00598862					0.0717512	0.0059828
	0.0272993	0.00602744					0.0545411	0.00599866					0.0719932	0.00599282
	0.0273308	0.00603752					0.05455	0.00600869					0.0721543	0.00600285
	0.0273328	0.00604759					0.0547655	0.00601872					0.0721845	0.00601287
	0.0273486	0.00605767					0.0548389	0.00602875					0.072597	0.00602289
	0.0273659	0.00606775					0.0548583	0.00603878					0.0728453	0.00603291
	0.0273755	0.00607783					0.0548683	0.00604881					0.0729519	0.00604293
	0.0273962	0.00608791					0.0549156	0.00605884					0.0730304	0.00605295
	0.0274107	0.00609799					0.0549553	0.00606887					0.0731197	0.00606297
	0.0274297	0.00610807					0.0549659	0.00607891					0.0731614	0.006073
	0.027433	0.00611815					0.0549847	0.00608894					0.0731637	0.00608302
	0.0274738	0.00612823					0.0549886	0.00609897					0.0732218	0.00609304
	0.027481	0.00613831					0.0550109	0.006109					0.0732795	0.00610306
	0.0275189	0.00614839					0.0550234	0.00611903					0.0733312	0.00611308
	0.0276639	0.00615847					0.0550365	0.00612906					0.0734399	0.0061231
	0.0276852	0.00616855					0.0551529	0.00613909					0.0734698	0.00613312
	0.0276873	0.00617863					0.0551886	0.00614912					0.0735967	0.00614315
	0.0276989	0.00618871					0.0551896	0.00615916					0.073623	0.00615317
	0.0277251	0.00619878					0.0552027	0.00616919					0.0737598	0.00616319
	0.0277367	0.00620886					0.0552263	0.00617922					0.073869	0.00617321
	0.0277993	0.00621894					0.0552327	0.00618925					0.0738828	0.00618323
	0.0278176	0.00622902					0.0552821	0.00619928					0.0738921	0.00619325
	0.0278411	0.0062391					0.0553145	0.00620931					0.0740413	0.00620328
	0.0278537	0.00624918					0.0553373	0.00621934					0.0740596	0.0062133
	0.027895	0.00625926					0.0553664	0.00622937					0.0740631	0.00622332
	0.0279093	0.00626934					0.0554118	0.0062394					0.0742135	0.00623334
	0.0279385	0.00627942					0.0555365	0.00624944					0.0743268	0.00624336
	0.0279685	0.0062895					0.0555406	0.00625947					0.0745589	0.00625338
	0.027999	0.00629958					0.0555632	0.0062695					0.0747238	0.0062634
	0.0280159	0.00630966					0.0555638	0.00627953					0.0747875	0.00627343
	0.028082	0.00631974					0.0556041	0.00628956					0.0748792	0.00628345
	0.0280934	0.00632982					0.0557137	0.00629959					0.0749306	0.00629347
	0.0281447	0.00633989					0.0558246	0.00630962					0.0749419	0.00630349
	0.0281787	0.00634997					0.0558509	0.00631965					0.0749476	0.00631351
	0.0281962	0.00636005					0.0559053	0.00632969					0.0754431	0.00632353
	0.0282063	0.00637013					0.0559298	0.00633972					0.0754929	0.00633355
	0.0282091	0.00638021					0.0559308	0.00634975					0.0757647	0.00634358
	0.0282206	0.00639029					0.0559421	0.00635978					0.0758265	0.0063536
	0.0282454	0.00640037					0.0559563	0.00636981					0.0758735	0.00636362
	0.0282788	0.00641045					0.0560378	0.00637984					0.0761706	0.00637364
	0.028322	0.00642053					0.0561236	0.00638987					0.0763091	0.00638366
	0.0283646	0.00643061					0.0561789	0.0063999					0.0764117	0.00639368
	0.0283761	0.00644069					0.0562058	0.00640993					0.076453	0.0064037
	0.0284054	0.00645077					0.0562517	0.00641997					0.0767188	0.00641373
	0.0284449	0.00646085					0.0562578	0.00643					0.0767685	0.00642375
	0.0285071	0.00647093					0.0563117	0.00644003					0.076938	0.00643377
	0.0285638	0.00648101					0.0563908	0.00645006					0.077084	0.00644379
	0.0286026	0.00649108					0.0564866	0.00646009					0.0771337	0.00645381
	0.0286605	0.00650116					0.0565756	0.00647012					0.0772647	0.00646383
	0.0287825	0.00651124					0.0566497	0.00648015					0.0773896	0.00647385
	0.0287882	0.00652132					0.056761	0.00649018					0.0774308	0.00648388
	0.0287983	0.0065314					0.0567746	0.00650022					0.0775884	0.0064939
	0.0288228	0.00654148					0.0569845	0.00651025					0.0777647	0.00650392
	0.0288575	0.00655156					0.0570481	0.00652028					0.0777841	0.00651394
	0.0288795	0.00656164					0.0570632	0.00653031					0.0777968	0.00652396
	0.028939	0.00657172					0.0571643	0.00654034					0.077855	0.00653398
	0.0289725	0.0065818					0.0572428	0.00655037					0.0778951	0.006544
	0.0289778	0.00659188					0.0572446	0.0065604					0.0779587	0.00655403
	0.0289856	0.00660196					0.0572958	0.00657043					0.0779792	0.00656405
	0.0291	0.00661204					0.0574062	0.00658047					0.0780378	0.00657407
	0.0291115	0.00662212					0.0574638	0.0065905					0.0782259	0.00658409
	0.0291305	0.0066322					0.0575014	0.00660053					0.0783176	0.00659411
	0.0291422	0.00664227					0.0575483	0.00661056					0.0786081	0.00660413
	0.0291521	0.00665235					0.0575517	0.00662059					0.0786326	0.00661415
	0.0291557	0.00666243					0.0575923	0.00663062					0.0786721	0.00662418
	0.0291778	0.00667251					0.0576879	0.00664065					0.0787357	0.0066342
	0.0291843	0.00668259					0.0577026	0.00665068					0.0787555	0.00664422
	0.029211	0.00669267					0.0577267	0.00666071					0.078831	0.00665424
	0.0292131	0.00670275					0.0577372	0.00667075					0.0789805	0.00666426
	0.0292326	0.00671283					0.0578745	0.00668078					0.0789914	0.00667428
	0.029262	0.00672291					0.0580867	0.00669081					0.0790269	0.0066843
	0.0292726	0.00673299					0.0584262	0.00670084					0.0790868	0.00669433
	0.0293627	0.00674307					0.0585105	0.00671087					0.0791889	0.00670435
	0.0293684	0.00675315					0.0585558	0.0067209					0.0794562	0.00671437
	0.0293983	0.00676323					0.0585993	0.00673093					0.0797703	0.00672439
	0.0294148	0.00677331					0.0586197	0.00674096					0.0797833	0.00673441
	0.0294508	0.00678339					0.0587824	0.006751					0.0798171	0.00674443
	0.0295583	0.00679346					0.0589977	0.00676103					0.0798662	0.00675445
	0.0296599	0.00680354					0.0590425	0.00677106					0.079997	0.00676448
	0.0296625	0.00681362					0.0590468	0.00678109					0.0800837	0.0067745
	0.029665	0.0068237					0.0590644	0.00679112					0.0801082	0.00678452
	0.0297067	0.00683378					0.0590866	0.00680115					0.0801409	0.00679454
	0.0297166	0.00684386					0.0591292	0.00681118					0.0801644	0.00680456
	0.0297625	0.00685394					0.0591312	0.00682121					0.0806393	0.00681458
	0.0298053	0.00686402					0.0593077	0.00683125					0.0806799	0.0068246
	0.0298134	0.0068741					0.05931	0.00684128					0.0807388	0.00683463
	0.0298209	0.00688418					0.0593402	0.00685131					0.0809127	0.00684465
	0.0298573	0.00689426					0.0593428	0.00686134					0.0809977	0.00685467
	0.0298728	0.00690434					0.0593566	0.00687137					0.0810012	0.00686469
	0.0298818	0.00691442					0.0593864	0.0068814					0.0810102	0.00687471
	0.0299071	0.0069245					0.0594154	0.00689143					0.0810337	0.00688473
	0.0299077	0.00693458					0.0594931	0.00690146					0.0811351	0.00689475
	0.0299355	0.00694465					0.0596202	0.00691149					0.0812873	0.00690478
	0.0299514	0.00695473					0.059637	0.00692153					0.0812904	0.0069148
	0.0299538	0.00696481					0.0597421	0.00693156					0.081801	0.00692482
	0.0299858	0.00697489					0.0597996	0.00694159					0.0819229	0.00693484
	0.0299923	0.00698497					0.0598234	0.00695162					0.0820009	0.00694486
	0.0299936	0.00699505					0.0599349	0.00696165					0.0820043	0.00695488
	0.0300002	0.00700513					0.0599664	0.00697168					0.0821206	0.0069649
	0.0300749	0.00701521					0.0599854	0.00698171					0.082159	0.00697493
	0.030089	0.00702529					0.0599966	0.00699174					0.0822255	0.00698495
	0.0300896	0.00703537					0.0601706	0.00700178					0.0822864	0.00699497
	0.0300921	0.00704545					0.0602328	0.00701181					0.082506	0.00700499
	0.0300981	0.00705553					0.0602936	0.00702184					0.0827831	0.00701501
	0.030102	0.00706561					0.0603073	0.00703187					0.0833101	0.00702503
	0.0301334	0.00707569					0.06035	0.0070419					0.0833475	0.00703506
	0.0301652	0.00708576					0.0604193	0.00705193					0.0835143	0.00704508
	0.0301868	0.00709584					0.0604834	0.00706196					0.0835554	0.0070551
	0.0301966	0.00710592					0.0605057	0.00707199					0.083618	0.00706512
	0.0301972	0.007116					0.0606876	0.00708203					0.083624	0.00707514
	0.0302689	0.00712608					0.0606937	0.00709206					0.0837678	0.00708516
	0.0302892	0.00713616					0.0608143	0.00710209					0.083962	0.00709518
	0.0303183	0.00714624					0.0608515	0.00711212					0.0840236	0.00710521
	0.0303192	0.00715632					0.0609084	0.00712215					0.084064	0.00711523
	0.0304087	0.0071664					0.0609106	0.00713218					0.0840804	0.00712525
	0.0304141	0.00717648					0.0609537	0.00714221					0.0841676	0.00713527
	0.030431	0.00718656					0.0609953	0.00715224					0.0841997	0.00714529
	0.0304499	0.00719664					0.0610313	0.00716227					0.0842269	0.00715531
	0.0304879	0.00720672					0.0610464	0.00717231					0.0843082	0.00716533
	0.030494	0.0072168					0.0612196	0.00718234					0.0843342	0.00717536
	0.0305164	0.00722688					0.0612272	0.00719237					0.0843823	0.00718538
	0.0306384	0.00723695					0.0612649	0.0072024					0.0844569	0.0071954
	0.0306731	0.00724703					0.0612698	0.00721243					0.0845158	0.00720542
	0.0306994	0.00725711					0.0612752	0.00722246					0.08464	0.00721544
	0.0307427	0.00726719					0.0613334	0.00723249					0.0847242	0.00722546
	0.0308956	0.00727727					0.0613431	0.00724252					0.0847515	0.00723548
	0.0309082	0.00728735					0.0613442	0.00725256					0.0850339	0.00724551
	0.0309165	0.00729743					0.0615062	0.00726259					0.0854246	0.00725553
	0.0309467	0.00730751					0.061623	0.00727262					0.0854752	0.00726555
	0.0309476	0.00731759					0.0619574	0.00728265					0.0855538	0.00727557
	0.0309621	0.00732767					0.0620562	0.00729268					0.0856283	0.00728559
	0.0309699	0.00733775					0.0622378	0.00730271					0.085642	0.00729561
	0.0310155	0.00734783					0.0623053	0.00731274					0.0857585	0.00730563
	0.0310382	0.00735791					0.0624294	0.00732277					0.0858327	0.00731566
	0.0310402	0.00736799					0.0624732	0.00733281					0.0858808	0.00732568
	0.0310621	0.00737807					0.0626414	0.00734284					0.085891	0.0073357
	0.031069	0.00738814					0.0626717	0.00735287					0.0859955	0.00734572
	0.0311134	0.00739822					0.0627039	0.0073629					0.086012	0.00735574
	0.0311162	0.0074083					0.0627097	0.00737293					0.0863461	0.00736576
	0.0311629	0.00741838					0.0628096	0.00738296					0.0863534	0.00737578
	0.0311633	0.00742846					0.0628561	0.00739299					0.0864191	0.00738581
	0.0313273	0.00743854					0.0629034	0.00740302					0.086497	0.00739583
	0.0313678	0.00744862					0.0629281	0.00741305					0.0864982	0.00740585
	0.031456	0.0074587					0.0632359	0.00742309					0.0865808	0.00741587
	0.031471	0.00746878					0.0632976	0.00743312					0.0865813	0.00742589
	0.0314787	0.00747886					0.0633263	0.00744315					0.0865961	0.00743591
	0.0314817	0.00748894					0.0634597	0.00745318					0.0866528	0.00744593
	0.0315015	0.00749902					0.0634872	0.00746321					0.0867009	0.00745596
	0.031563	0.0075091					0.0635409	0.00747324					0.0869385	0.00746598
	0.0315635	0.00751918					0.0637025	0.00748327					0.0869715	0.007476
	0.0315689	0.00752926					0.0637151	0.0074933					0.0870755	0.00748602
	0.0315744	0.00753933					0.0637397	0.00750334					0.0871115	0.00749604
	0.0315849	0.00754941					0.0641927	0.00751337					0.0871301	0.00750606
	0.0315956	0.00755949					0.0642147	0.0075234					0.0871816	0.00751608
	0.0316756	0.00756957					0.0644767	0.00753343					0.0875206	0.00752611
	0.0317367	0.00757965					0.0646627	0.00754346					0.0875264	0.00753613
	0.0317852	0.00758973					0.0646636	0.00755349					0.0876283	0.00754615
	0.031826	0.00759981					0.0646852	0.00756352					0.0877532	0.00755617
	0.0318511	0.00760989					0.0647785	0.00757355					0.0878408	0.00756619
	0.0318636	0.00761997					0.0647871	0.00758358					0.0879776	0.00757621
	0.0318683	0.00763005					0.0647949	0.00759362					0.0880695	0.00758623
	0.0319096	0.00764013					0.0648877	0.00760365					0.0881061	0.00759626
	0.0319246	0.00765021					0.0648982	0.00761368					0.0884425	0.00760628
	0.0319391	0.00766029					0.0649085	0.00762371					0.0885024	0.0076163
	0.0320163	0.00767037					0.0650497	0.00763374					0.0885131	0.00762632
	0.0320176	0.00768045					0.0652055	0.00764377					0.0886395	0.00763634
	0.0320288	0.00769052					0.0652396	0.0076538					0.088735	0.00764636
	0.0320754	0.0077006					0.0653943	0.00766383					0.0887394	0.00765638
	0.032083	0.00771068					0.0654632	0.00767387					0.0889217	0.00766641
	0.0321076	0.00772076					0.0655374	0.0076839					0.0889951	0.00767643
	0.032119	0.00773084					0.0655443	0.00769393					0.0891982	0.00768645
	0.0321798	0.00774092					0.0655539	0.00770396					0.0893572	0.00769647
	0.0321877	0.007751					0.0655546	0.00771399					0.0895303	0.00770649
	0.0322166	0.00776108					0.0656134	0.00772402					0.0895357	0.00771651
	0.032217	0.00777116					0.0656513	0.00773405					0.0895673	0.00772653
	0.0322188	0.00778124					0.0656838	0.00774408					0.0895873	0.00773656
	0.0322571	0.00779132					0.0659269	0.00775412					0.0896354	0.00774658
	0.0322886	0.0078014					0.0659297	0.00776415					0.0897877	0.0077566
	0.0322906	0.00781148					0.0662305	0.00777418					0.0898836	0.00776662
	0.0322908	0.00782156					0.0663243	0.00778421					0.0899531	0.00777664
	0.0323127	0.00783163					0.0663681	0.00779424					0.0899869	0.00778666
	0.0323352	0.00784171					0.0664603	0.00780427					0.0899908	0.00779668
	0.0323902	0.00785179					0.0664829	0.0078143					0.0900565	0.00780671
	0.0324026	0.00786187					0.0664867	0.00782433					0.0901563	0.00781673
	0.032467	0.00787195					0.0668615	0.00783436					0.0901878	0.00782675
	0.032474	0.00788203					0.066879	0.0078444					0.0904232	0.00783677
	0.0324844	0.00789211					0.0670745	0.00785443					0.0906332	0.00784679
	0.0325306	0.00790219					0.0670968	0.00786446					0.0907047	0.00785681
	0.0325347	0.00791227					0.0671129	0.00787449					0.090872	0.00786684
	0.0325413	0.00792235					0.0671199	0.00788452					0.0909336	0.00787686
	0.0325766	0.00793243					0.0671528	0.00789455					0.0909722	0.00788688
	0.0326001	0.00794251					0.0672242	0.00790458					0.0910019	0.0078969
	0.0326295	0.00795259					0.0673826	0.00791461					0.0910459	0.00790692
	0.0327127	0.00796267					0.0673855	0.00792465					0.0911118	0.00791694
	0.0327419	0.00797275					0.0674769	0.00793468					0.0911378	0.00792696
	0.0328048	0.00798282					0.0674833	0.00794471					0.0911879	0.00793699
	0.0328083	0.0079929					0.0675975	0.00795474					0.0913151	0.00794701
	0.0328958	0.00800298					0.0676192	0.00796477					0.091508	0.00795703
	0.0329434	0.00801306					0.067704	0.0079748					0.0915587	0.00796705
	0.0329528	0.00802314					0.067805	0.00798483					0.09167	0.00797707
	0.032958	0.00803322					0.0678234	0.00799486					0.0917193	0.00798709
	0.0329988	0.0080433					0.0680181	0.0080049					0.0918399	0.00799711
	0.0330107	0.00805338					0.0680285	0.00801493					0.0919051	0.00800714
	0.0330205	0.00806346					0.0681311	0.00802496					0.0919168	0.00801716
	0.0330305	0.00807354					0.0681351	0.00803499					0.0919747	0.00802718
	0.0331148	0.00808362					0.0681543	0.00804502					0.0921127	0.0080372
	0.033126	0.0080937					0.0681657	0.00805505					0.0922358	0.00804722
	0.0331412	0.00810378					0.068287	0.00806508					0.0923592	0.00805724
	0.0331587	0.00811386					0.0683756	0.00807511					0.0926654	0.00806726
	0.0331595	0.00812394					0.0684566	0.00808514					0.0927186	0.00807729
	0.0331937	0.00813401					0.0684923	0.00809518					0.0927255	0.00808731
	0.0331974	0.00814409					0.0686948	0.00810521					0.0929753	0.00809733
	0.0332057	0.00815417					0.0688616	0.00811524					0.0931669	0.00810735
	0.0333468	0.00816425					0.0688663	0.00812527					0.0932907	0.00811737
	0.0333629	0.00817433					0.0688671	0.0081353					0.09335	0.00812739
	0.033406	0.00818441					0.0688853	0.00814533					0.0936551	0.00813741
	0.0334229	0.00819449					0.0690744	0.00815536					0.0938075	0.00814744
	0.0334369	0.00820457					0.0691182	0.00816539					0.093826	0.00815746
	0.0334553	0.00821465					0.0691278	0.00817543					0.0939536	0.00816748
	0.0334651	0.00822473					0.069163	0.00818546					0.0939964	0.0081775
	0.0334943	0.00823481					0.0692226	0.00819549					0.0942001	0.00818752
	0.0334979	0.00824489					0.0692247	0.00820552					0.094255	0.00819754
	0.0335095	0.00825497					0.0692488	0.00821555					0.0942822	0.00820756
	0.0335714	0.00826505					0.0693384	0.00822558					0.0944143	0.00821759
	0.0336381	0.00827513					0.0693658	0.00823561					0.0944226	0.00822761
	0.0336855	0.0082852					0.0694757	0.00824564					0.0944649	0.00823763
	0.0337061	0.00829528					0.0695129	0.00825568					0.0944763	0.00824765
	0.0337097	0.00830536					0.0696953	0.00826571					0.0944953	0.00825767
	0.0337868	0.00831544					0.069795	0.00827574					0.0945042	0.00826769
	0.0338002	0.00832552					0.069881	0.00828577					0.0945287	0.00827771
	0.0338196	0.0083356					0.0699023	0.0082958					0.0945566	0.00828774
	0.0338331	0.00834568					0.0700321	0.00830583					0.0945569	0.00829776
	0.0338476	0.00835576					0.0700748	0.00831586					0.094568	0.00830778
	0.0338737	0.00836584					0.070178	0.00832589					0.0946988	0.0083178
	0.0339512	0.00837592					0.0701825	0.00833592					0.0947423	0.00832782
	0.0339787	0.008386					0.070258	0.00834596					0.094858	0.00833784
	0.0339868	0.00839608					0.0702735	0.00835599					0.0951741	0.00834786
	0.0340582	0.00840616					0.070316	0.00836602					0.0951796	0.00835789
	0.034071	0.00841624					0.0703211	0.00837605					0.0954273	0.00836791
	0.0341103	0.00842632					0.0703629	0.00838608					0.095446	0.00837793
	0.0341158	0.00843639					0.07038	0.00839611					0.0955532	0.00838795
	0.0341643	0.00844647					0.0704773	0.00840614					0.0955992	0.00839797
	0.0341742	0.00845655					0.0704857	0.00841617					0.0956248	0.00840799
	0.0341864	0.00846663					0.0704891	0.00842621					0.0958506	0.00841801
	0.0342212	0.00847671					0.0705651	0.00843624					0.0958952	0.00842804
	0.0342384	0.00848679					0.0706255	0.00844627					0.0959012	0.00843806
	0.0342642	0.00849687					0.0706262	0.0084563					0.0959131	0.00844808
	0.034276	0.00850695					0.0706387	0.00846633					0.0959362	0.0084581
	0.0342944	0.00851703					0.0707401	0.00847636					0.0960175	0.00846812
	0.0343129	0.00852711					0.0708375	0.00848639					0.0960765	0.00847814
	0.0343972	0.00853719					0.0708684	0.00849642					0.0961901	0.00848816
	0.0343976	0.00854727					0.0708705	0.00850646					0.0962154	0.00849819
	0.0344183	0.00855735					0.0708849	0.00851649					0.0962956	0.00850821
	0.0344597	0.00856743					0.0709414	0.00852652					0.0966085	0.00851823
	0.0344633	0.0085775					0.0709438	0.00853655					0.0967149	0.00852825
	0.0344785	0.00858758					0.07096	0.00854658					0.0967257	0.00853827
	0.03448	0.00859766					0.0709811	0.00855661					0.0969154	0.00854829
	0.0345325	0.00860774					0.071021	0.00856664					0.0970452	0.00855831
	0.0345363	0.00861782					0.0710285	0.00857667					0.0971227	0.00856834
	0.0345582	0.0086279					0.0711012	0.0085867					0.0972109	0.00857836
	0.0345633	0.00863798					0.0711871	0.00859674					0.0973006	0.00858838
	0.0346255	0.00864806					0.0713172	0.00860677					0.0973897	0.0085984
	0.034698	0.00865814					0.0713331	0.0086168					0.0975052	0.00860842
	0.0346982	0.00866822					0.0715576	0.00862683					0.097773	0.00861844
	0.0347059	0.0086783					0.0716773	0.00863686					0.0979858	0.00862846
	0.0347503	0.00868838					0.0717326	0.00864689					0.0981565	0.00863849
	0.0348025	0.00869846					0.0717609	0.00865692					0.0981803	0.00864851
	0.0349163	0.00870854					0.0717719	0.00866695					0.0984569	0.00865853
	0.0349336	0.00871862					0.0720582	0.00867699					0.0985766	0.00866855
	0.0349421	0.00872869					0.0720662	0.00868702					0.09859	0.00867857
	0.0349494	0.00873877					0.0720737	0.00869705					0.0986705	0.00868859
	0.0349676	0.00874885					0.0722746	0.00870708					0.0987715	0.00869861
	0.0349877	0.00875893					0.0724646	0.00871711					0.0989124	0.00870864
	0.0350109	0.00876901					0.0724813	0.00872714					0.0990739	0.00871866
	0.0350443	0.00877909					0.0725017	0.00873717					0.0992015	0.00872868
	0.0350852	0.00878917					0.0725117	0.0087472					0.0992611	0.0087387
	0.0351047	0.00879925					0.0725362	0.00875724					0.0994033	0.00874872
	0.0351432	0.00880933					0.0725375	0.00876727					0.0995216	0.00875874
	0.0351532	0.00881941					0.0726157	0.0087773					0.099635	0.00876877
	0.0352717	0.00882949					0.0726777	0.00878733					0.0996904	0.00877879
	0.0352882	0.00883957					0.0727619	0.00879736					0.0998272	0.00878881
	0.0352882	0.00884965					0.0727981	0.00880739					0.0999496	0.00879883
	0.0353324	0.00885973					0.0729463	0.00881742					0.1	0.00880885
	0.0353333	0.00886981					0.0729649	0.00882745					0.10001	0.00881887
	0.0353504	0.00887988					0.073079	0.00883748					0.100286	0.00882889
	0.0354024	0.00888996					0.0731756	0.00884752					0.100313	0.00883892
	0.0354298	0.00890004					0.0732049	0.00885755					0.100378	0.00884894
	0.0354314	0.00891012					0.0734245	0.00886758					0.10038	0.00885896
	0.035455	0.0089202					0.0734354	0.00887761					0.1004	0.00886898
	0.0354734	0.00893028					0.0734998	0.00888764					0.100424	0.008879
	0.0355045	0.00894036					0.0735081	0.00889767					0.100512	0.00888902
	0.0355404	0.00895044					0.0735149	0.0089077					0.100649	0.00889904
	0.0355609	0.00896052					0.0735622	0.00891773					0.100769	0.00890907
	0.0355851	0.0089706					0.0735999	0.00892777					0.100788	0.00891909
	0.0355989	0.00898068					0.0736654	0.0089378					0.100797	0.00892911
	0.0356128	0.00899076					0.0737139	0.00894783					0.100924	0.00893913
	0.035631	0.00900084					0.0737692	0.00895786					0.101171	0.00894915
	0.035668	0.00901092					0.0737698	0.00896789					0.101185	0.00895917
	0.0357886	0.009021					0.0738013	0.00897792					0.101218	0.00896919
	0.0358017	0.00903107					0.0739939	0.00898795					0.101453	0.00897922
	0.0358872	0.00904115					0.0742299	0.00899798					0.101485	0.00898924
	0.0359306	0.00905123					0.0742572	0.00900801					0.101884	0.00899926
	0.0359368	0.00906131					0.0742723	0.00901805					0.101968	0.00900928
	0.0359481	0.00907139					0.0743193	0.00902808					0.102035	0.0090193
	0.0360476	0.00908147					0.074415	0.00903811					0.10221	0.00902932
	0.0360853	0.00909155					0.0744397	0.00904814					0.102255	0.00903934
	0.0361062	0.00910163					0.0744488	0.00905817					0.102341	0.00904937
	0.0361467	0.00911171					0.0744629	0.0090682					0.102508	0.00905939
	0.0361539	0.00912179					0.0745362	0.00907823					0.102535	0.00906941
	0.0361619	0.00913187					0.074629	0.00908826					0.102607	0.00907943
	0.0361958	0.00914195					0.0746919	0.0090983					0.102625	0.00908945
	0.0362588	0.00915203					0.0746955	0.00910833					0.102731	0.00909947
	0.0362932	0.00916211					0.0747686	0.00911836					0.10274	0.00910949
	0.0363209	0.00917219					0.0747964	0.00912839					0.102764	0.00911952
	0.0363884	0.00918226					0.07483	0.00913842					0.103078	0.00912954
	0.0364526	0.00919234					0.0748302	0.00914845					0.103111	0.00913956
	0.0365015	0.00920242					0.0749141	0.00915848					0.103322	0.00914958
	0.0365044	0.0092125					0.07513	0.00916851					0.103346	0.0091596
	0.0365436	0.00922258					0.075132	0.00917855					0.103358	0.00916962
	0.0365704	0.00923266					0.0751383	0.00918858					0.103406	0.00917964
	0.0365838	0.00924274					0.0752728	0.00919861					0.103485	0.00918967
	0.0365951	0.00925282					0.0752766	0.00920864					0.103539	0.00919969
	0.0366332	0.0092629					0.0752782	0.00921867					0.103624	0.00920971
	0.036692	0.00927298					0.0753203	0.0092287					0.103648	0.00921973
	0.0366952	0.00928306					0.0753414	0.00923873					0.103728	0.00922975
	0.036731	0.00929314					0.0753604	0.00924876					0.103753	0.00923977
	0.0367386	0.00930322					0.0755338	0.00925879					0.103905	0.00924979
	0.0367531	0.0093133					0.0755931	0.00926883					0.104087	0.00925982
	0.0367553	0.00932338					0.0757143	0.00927886					0.104124	0.00926984
	0.0368041	0.00933345					0.075745	0.00928889					0.104193	0.00927986
	0.0368924	0.00934353					0.075764	0.00929892					0.104351	0.00928988
	0.0369023	0.00935361					0.075807	0.00930895					0.104401	0.0092999
	0.0369042	0.00936369					0.0758348	0.00931898					0.104452	0.00930992
	0.0369097	0.00937377					0.0760391	0.00932901					0.10469	0.00931994
	0.0369401	0.00938385					0.0760708	0.00933904					0.104708	0.00932997
	0.0369429	0.00939393					0.0761116	0.00934908					0.104849	0.00933999
	0.0369524	0.00940401					0.0761463	0.00935911					0.104897	0.00935001
	0.0370455	0.00941409					0.0762256	0.00936914					0.104978	0.00936003
	0.0370468	0.00942417					0.0762441	0.00937917					0.105066	0.00937005
	0.0370533	0.00943425					0.0764058	0.0093892					0.105406	0.00938007
	0.0370675	0.00944433					0.076435	0.00939923					0.105434	0.00939009
	0.0370734	0.00945441					0.0764438	0.00940926					0.105446	0.00940012
	0.0371317	0.00946449					0.0764484	0.00941929					0.10551	0.00941014
	0.037137	0.00947456					0.0764543	0.00942933					0.105531	0.00942016
	0.0371474	0.00948464					0.0767161	0.00943936					0.105557	0.00943018
	0.0371614	0.00949472					0.0767489	0.00944939					0.105571	0.0094402
	0.0371742	0.0095048					0.076775	0.00945942					0.105824	0.00945022
	0.037225	0.00951488					0.0768443	0.00946945					0.105876	0.00946024
	0.0372984	0.00952496					0.0768524	0.00947948					0.106005	0.00947027
	0.0373082	0.00953504					0.0771034	0.00948951					0.10602	0.00948029
	0.0373131	0.00954512					0.0771857	0.00949954					0.106287	0.00949031
	0.0373168	0.0095552					0.0772904	0.00950957					0.106415	0.00950033
	0.03734	0.00956528					0.0772909	0.00951961					0.106572	0.00951035
	0.0373764	0.00957536					0.0774716	0.00952964					0.106626	0.00952037
	0.037395	0.00958544					0.0774725	0.00953967					0.106699	0.0095304
	0.0374146	0.00959552					0.0775665	0.0095497					0.106782	0.00954042
	0.037441	0.0096056					0.0776225	0.00955973					0.106981	0.00955044
	0.037458	0.00961568					0.0776238	0.00956976					0.106995	0.00956046
	0.0374993	0.00962575					0.0776323	0.00957979					0.107082	0.00957048
	0.0375247	0.00963583					0.0776943	0.00958982					0.107114	0.0095805
	0.0375826	0.00964591					0.0778177	0.00959986					0.107158	0.00959052
	0.0375897	0.00965599					0.0778375	0.00960989					0.107649	0.00960055
	0.0375925	0.00966607					0.0778804	0.00961992					0.107753	0.00961057
	0.0375963	0.00967615					0.0778862	0.00962995					0.107943	0.00962059
	0.0376292	0.00968623					0.0778886	0.00963998					0.108008	0.00963061
	0.0376439	0.00969631					0.0780993	0.00965001					0.108073	0.00964063
	0.037655	0.00970639					0.0781239	0.00966004					0.108106	0.00965065
	0.0377088	0.00971647					0.0781308	0.00967007					0.108136	0.00966067
	0.0377435	0.00972655					0.078155	0.00968011					0.108148	0.0096707
	0.0377507	0.00973663					0.0781703	0.00969014					0.108203	0.00968072
	0.0377553	0.00974671					0.0783063	0.00970017					0.108232	0.00969074
	0.0377703	0.00975679					0.0783374	0.0097102					0.108246	0.00970076
	0.0377886	0.00976687					0.0783843	0.00972023					0.108248	0.00971078
	0.0377896	0.00977694					0.0784519	0.00973026					0.108253	0.0097208
	0.0377897	0.00978702					0.0785172	0.00974029					0.108352	0.00973082
	0.0378136	0.0097971					0.0785731	0.00975032					0.108375	0.00974085
	0.0378393	0.00980718					0.0786373	0.00976035					0.108425	0.00975087
	0.0378632	0.00981726					0.0787246	0.00977039					0.108513	0.00976089
	0.0378948	0.00982734					0.0787791	0.00978042					0.108591	0.00977091
	0.037906	0.00983742					0.0788012	0.00979045					0.108618	0.00978093
	0.0379402	0.0098475					0.078855	0.00980048					0.108624	0.00979095
	0.037981	0.00985758					0.0788599	0.00981051					0.108693	0.00980097
	0.0379821	0.00986766					0.0788633	0.00982054					0.108747	0.009811
	0.0381154	0.00987774					0.0789008	0.00983057					0.108844	0.00982102
	0.03812	0.00988782					0.0789085	0.0098406					0.108914	0.00983104
	0.0381203	0.0098979					0.0790746	0.00985064					0.10893	0.00984106
	0.0381417	0.00990798					0.0791269	0.00986067					0.10894	0.00985108
	0.0381537	0.00991806					0.0792426	0.0098707					0.108949	0.0098611
	0.0381583	0.00992813					0.0793612	0.00988073					0.109015	0.00987112
	0.0381906	0.00993821					0.0793818	0.00989076					0.109107	0.00988115
	0.0382587	0.00994829					0.0794616	0.00990079					0.10921	0.00989117
	0.0382744	0.00995837					0.0794763	0.00991082					0.109487	0.00990119
	0.0383137	0.00996845					0.0796826	0.00992085					0.109803	0.00991121
	0.0384005	0.00997853					0.079752	0.00993089					0.109813	0.00992123
	0.0384224	0.00998861					0.0797971	0.00994092					0.110073	0.00993125
	0.0384232	0.00999869					0.0798211	0.00995095					0.110347	0.00994127
	0.038484	0.0100088					0.0798765	0.00996098					0.110389	0.0099513
	0.0384995	0.0100188					0.0798832	0.00997101					0.110412	0.00996132
	0.0385354	0.0100289					0.0799526	0.00998104					0.110556	0.00997134
	0.0385392	0.010039					0.0799969	0.00999107					0.110862	0.00998136
	0.0385701	0.0100491					0.0800788	0.0100011					0.110899	0.00999138
	0.0385747	0.0100592					0.0801269	0.0100111					0.110994	0.0100014
	0.038599	0.0100692					0.0801744	0.0100212					0.111004	0.0100114
	0.0386042	0.0100793					0.0801903	0.0100312					0.11101	0.0100214
	0.0386284	0.0100894					0.0802111	0.0100412					0.111055	0.0100315
	0.0386433	0.0100995					0.0802235	0.0100513					0.111242	0.0100415
	0.0386985	0.0101096					0.0802311	0.0100613					0.111255	0.0100515
	0.0387335	0.0101196					0.0804272	0.0100713					0.111481	0.0100615
	0.0387529	0.0101297					0.0804583	0.0100814					0.111556	0.0100716
	0.0387811	0.0101398					0.0805122	0.0100914					0.111592	0.0100816
	0.0388192	0.0101499					0.0805492	0.0101014					0.111632	0.0100916
	0.0388453	0.01016					0.0806257	0.0101114					0.111666	0.0101016
	0.038846	0.01017					0.080653	0.0101215					0.111676	0.0101116
	0.0389076	0.0101801					0.0806842	0.0101315					0.111813	0.0101217
	0.0389859	0.0101902					0.0806883	0.0101415					0.111923	0.0101317
	0.0389907	0.0102003					0.0807045	0.0101516					0.111942	0.0101417
	0.0390416	0.0102104					0.0807365	0.0101616					0.111988	0.0101517
	0.0390627	0.0102204					0.0807457	0.0101716					0.112035	0.0101617
	0.0390693	0.0102305					0.0808104	0.0101817					0.112042	0.0101718
	0.0390699	0.0102406					0.0808408	0.0101917					0.112328	0.0101818
	0.0390809	0.0102507					0.0808874	0.0102017					0.112569	0.0101918
	0.0390879	0.0102608					0.0809029	0.0102118					0.112868	0.0102018
	0.039095	0.0102708					0.0810267	0.0102218					0.113048	0.0102119
	0.0391152	0.0102809					0.0811451	0.0102318					0.113102	0.0102219
	0.0392479	0.010291					0.0811874	0.0102419					0.113249	0.0102319
	0.0392545	0.0103011					0.0812659	0.0102519					0.113443	0.0102419
	0.039257	0.0103111					0.0813577	0.0102619					0.113692	0.0102519
	0.0392969	0.0103212					0.0813927	0.0102719					0.113804	0.010262
	0.0393143	0.0103313					0.081422	0.010282					0.11384	0.010272
	0.0393249	0.0103414					0.0814708	0.010292					0.113902	0.010282
	0.0393278	0.0103515					0.0814952	0.010302					0.113921	0.010292
	0.039334	0.0103615					0.0816488	0.0103121					0.114032	0.010302
	0.0393372	0.0103716					0.0817358	0.0103221					0.114342	0.0103121
	0.0393627	0.0103817					0.0817581	0.0103321					0.114345	0.0103221
	0.0393799	0.0103918					0.0818383	0.0103422					0.114361	0.0103321
	0.0394119	0.0104019					0.0822547	0.0103522					0.11453	0.0103421
	0.0394327	0.0104119					0.082277	0.0103622					0.114833	0.0103522
	0.0394542	0.010422					0.0823438	0.0103723					0.11484	0.0103622
	0.0394561	0.0104321					0.0824539	0.0103823					0.114875	0.0103722
	0.0394587	0.0104422					0.0826551	0.0103923					0.11496	0.0103822
	0.0394957	0.0104523					0.0827112	0.0104024					0.114976	0.0103922
	0.0395529	0.0104623					0.0828786	0.0104124					0.115027	0.0104023
	0.0395727	0.0104724					0.0829485	0.0104224					0.115236	0.0104123
	0.0396266	0.0104825					0.0829933	0.0104324					0.115302	0.0104223
	0.0396588	0.0104926					0.0830124	0.0104425					0.115322	0.0104323
	0.0396728	0.0105027					0.0830467	0.0104525					0.115323	0.0104423
	0.0396739	0.0105127					0.0831069	0.0104625					0.115361	0.0104524
	0.0396945	0.0105228					0.0831155	0.0104726					0.115558	0.0104624
	0.0396955	0.0105329					0.0831553	0.0104826					0.115577	0.0104724
	0.0397384	0.010543					0.0831605	0.0104926					0.115715	0.0104824
	0.0397442	0.0105531					0.0832147	0.0105027					0.115736	0.0104925
	0.0397521	0.0105631					0.08327	0.0105127					0.115745	0.0105025
	0.0397689	0.0105732					0.0833867	0.0105227					0.115872	0.0105125
	0.0398111	0.0105833					0.0835242	0.0105328					0.11592	0.0105225
	0.039863	0.0105934					0.0835371	0.0105428					0.115933	0.0105325
	0.0398652	0.0106034					0.083653	0.0105528					0.115967	0.0105426
	0.0398809	0.0106135					0.0837013	0.0105629					0.115973	0.0105526
	0.03992	0.0106236					0.0837893	0.0105729					0.115986	0.0105626
	0.0399574	0.0106337					0.0838599	0.0105829					0.116013	0.0105726
	0.0399793	0.0106438					0.0838715	0.0105929					0.116055	0.0105826
	0.0399893	0.0106538					0.0838724	0.010603					0.11607	0.0105927
	0.0400525	0.0106639					0.083954	0.010613					0.116137	0.0106027
	0.0400686	0.010674					0.0841248	0.010623					0.116151	0.0106127
	0.0400708	0.0106841					0.0841293	0.0106331					0.116218	0.0106227
	0.0400908	0.0106942					0.084186	0.0106431					0.116409	0.0106328
	0.0401246	0.0107042					0.0842167	0.0106531					0.116479	0.0106428
	0.040131	0.0107143					0.0842546	0.0106632					0.116721	0.0106528
	0.0401688	0.0107244					0.0842688	0.0106732					0.116722	0.0106628
	0.0401964	0.0107345					0.0842732	0.0106832					0.116742	0.0106728
	0.0402108	0.0107446					0.0843166	0.0106933					0.116774	0.0106829
	0.0402126	0.0107546					0.0844297	0.0107033					0.116815	0.0106929
	0.0402806	0.0107647					0.0844352	0.0107133					0.116965	0.0107029
	0.0403002	0.0107748					0.0844625	0.0107233					0.116982	0.0107129
	0.0403017	0.0107849					0.0844649	0.0107334					0.117137	0.0107229
	0.0403072	0.010795					0.0845133	0.0107434					0.11756	0.010733
	0.0403201	0.010805					0.0845427	0.0107534					0.117598	0.010743
	0.0403646	0.0108151					0.0845543	0.0107635					0.117606	0.010753
	0.040368	0.0108252					0.0845742	0.0107735					0.117687	0.010763
	0.0403808	0.0108353					0.0846213	0.0107835					0.117785	0.0107731
	0.0404006	0.0108454					0.0846519	0.0107936					0.117812	0.0107831
	0.0404194	0.0108554					0.0846832	0.0108036					0.117866	0.0107931
	0.0404245	0.0108655					0.0846988	0.0108136					0.117935	0.0108031
	0.040491	0.0108756					0.0847092	0.0108237					0.117986	0.0108131
	0.0405442	0.0108857					0.084813	0.0108337					0.118136	0.0108232
	0.0406062	0.0108957					0.0848654	0.0108437					0.118251	0.0108332
	0.0406097	0.0109058					0.084898	0.0108538					0.118286	0.0108432
	0.0406101	0.0109159					0.0849213	0.0108638					0.11829	0.0108532
	0.040637	0.010926					0.0849424	0.0108738					0.118394	0.0108632
	0.0406383	0.0109361					0.0849986	0.0108838					0.118405	0.0108733
	0.0406416	0.0109461					0.085056	0.0108939					0.118608	0.0108833
	0.0406638	0.0109562					0.0851805	0.0109039					0.11865	0.0108933
	0.0407293	0.0109663					0.0852086	0.0109139					0.119087	0.0109033
	0.0407947	0.0109764					0.0852237	0.010924					0.119165	0.0109134
	0.0408943	0.0109865					0.0852694	0.010934					0.119416	0.0109234
	0.0409077	0.0109965					0.0853542	0.010944					0.119467	0.0109334
	0.0409829	0.0110066					0.0854058	0.0109541					0.11948	0.0109434
	0.0410914	0.0110167					0.0854548	0.0109641					0.119497	0.0109534
	0.0411879	0.0110268					0.0855245	0.0109741					0.119673	0.0109635
	0.0412483	0.0110369					0.0856194	0.0109842					0.119691	0.0109735
	0.0412586	0.0110469					0.0857215	0.0109942					0.119724	0.0109835
	0.041296	0.011057					0.0857438	0.0110042					0.119786	0.0109935
	0.0413374	0.0110671					0.0857738	0.0110143					0.119928	0.0110035
	0.0413458	0.0110772					0.0857968	0.0110243					0.119945	0.0110136
	0.0413716	0.0110873					0.0858755	0.0110343					0.119976	0.0110236
	0.0413829	0.0110973					0.0859939	0.0110443					0.119995	0.0110336
	0.0414538	0.0111074					0.0860756	0.0110544					0.120091	0.0110436
	0.041467	0.0111175					0.0860987	0.0110644					0.120092	0.0110537
	0.041476	0.0111276					0.0861917	0.0110744					0.120224	0.0110637
	0.0414777	0.0111377					0.0862274	0.0110845					0.120284	0.0110737
	0.0414947	0.0111477					0.0862351	0.0110945					0.120501	0.0110837
	0.0415041	0.0111578					0.0863921	0.0111045					0.120575	0.0110937
	0.0415226	0.0111679					0.086468	0.0111146					0.120691	0.0111038
	0.041527	0.011178					0.0864724	0.0111246					0.12071	0.0111138
	0.0415661	0.011188					0.0865264	0.0111346					0.120941	0.0111238
	0.0415736	0.0111981					0.086614	0.0111447					0.121358	0.0111338
	0.0416317	0.0112082					0.0866204	0.0111547					0.121399	0.0111438
	0.0416748	0.0112183					0.0866593	0.0111647					0.121571	0.0111539
	0.0416909	0.0112284					0.0866808	0.0111748					0.121585	0.0111639
	0.0416953	0.0112384					0.0867474	0.0111848					0.121675	0.0111739
	0.0417118	0.0112485					0.0867679	0.0111948					0.121761	0.0111839
	0.0417394	0.0112586					0.0867724	0.0112048					0.121762	0.011194
	0.0417459	0.0112687					0.0868005	0.0112149					0.121908	0.011204
	0.041756	0.0112788					0.0868831	0.0112249					0.121911	0.011214
	0.0417635	0.0112888					0.0868872	0.0112349					0.122129	0.011224
	0.0417677	0.0112989					0.0869559	0.011245					0.122234	0.011234
	0.0417757	0.011309					0.0869847	0.011255					0.122239	0.0112441
	0.0418174	0.0113191					0.0870201	0.011265					0.122279	0.0112541
	0.0418536	0.0113292					0.0870572	0.0112751					0.122291	0.0112641
	0.0419254	0.0113392					0.087129	0.0112851					0.1223	0.0112741
	0.0419336	0.0113493					0.0871614	0.0112951					0.122451	0.0112841
	0.041956	0.0113594					0.0871752	0.0113052					0.122466	0.0112942
	0.0419604	0.0113695					0.0871933	0.0113152					0.122476	0.0113042
	0.0419639	0.0113796					0.0872492	0.0113252					0.122505	0.0113142
	0.0419951	0.0113896					0.0872757	0.0113353					0.122671	0.0113242
	0.0420644	0.0113997					0.0872827	0.0113453					0.122797	0.0113343
	0.0420862	0.0114098					0.0872965	0.0113553					0.122912	0.0113443
	0.0420964	0.0114199					0.0873645	0.0113653					0.122935	0.0113543
	0.0420969	0.01143					0.0873947	0.0113754					0.123084	0.0113643
	0.0421543	0.01144					0.0874414	0.0113854					0.12315	0.0113743
	0.0421757	0.0114501					0.0875385	0.0113954					0.123175	0.0113844
	0.0421849	0.0114602					0.0876511	0.0114055					0.123274	0.0113944
	0.0421867	0.0114703					0.0876795	0.0114155					0.123331	0.0114044
	0.0422552	0.0114804					0.0877133	0.0114255					0.12394	0.0114144
	0.0422682	0.0114904					0.0877215	0.0114356					0.124029	0.0114244
	0.0422992	0.0115005					0.0877381	0.0114456					0.124033	0.0114345
	0.0423072	0.0115106					0.0877549	0.0114556					0.124224	0.0114445
	0.042319	0.0115207					0.0878059	0.0114657					0.124323	0.0114545
	0.0423284	0.0115307					0.0878142	0.0114757					0.124482	0.0114645
	0.0423581	0.0115408					0.0878248	0.0114857					0.124744	0.0114746
	0.0423706	0.0115509					0.0878311	0.0114958					0.125253	0.0114846
	0.0423983	0.011561					0.0879477	0.0115058					0.125442	0.0114946
	0.0424266	0.0115711					0.088076	0.0115158					0.125552	0.0115046
	0.0424739	0.0115811					0.0881225	0.0115258					0.125568	0.0115146
	0.0425041	0.0115912					0.0881766	0.0115359					0.125587	0.0115247
	0.0425086	0.0116013					0.0882417	0.0115459					0.125605	0.0115347
	0.0425192	0.0116114					0.0882804	0.0115559					0.125822	0.0115447
	0.0425252	0.0116215					0.0882876	0.011566					0.126024	0.0115547
	0.0425368	0.0116315					0.0883276	0.011576					0.126176	0.0115647
	0.0425466	0.0116416					0.0884261	0.011586					0.126239	0.0115748
	0.0425611	0.0116517					0.0885059	0.0115961					0.12644	0.0115848
	0.042685	0.0116618					0.0885378	0.0116061					0.126796	0.0115948
	0.0427258	0.0116719					0.0885452	0.0116161					0.126938	0.0116048
	0.0427974	0.0116819					0.0886214	0.0116262					0.127006	0.0116149
	0.0428179	0.011692					0.0886347	0.0116362					0.127081	0.0116249
	0.0428542	0.0117021					0.0886858	0.0116462					0.12718	0.0116349
	0.042906	0.0117122					0.0886993	0.0116563					0.127233	0.0116449
	0.0429086	0.0117223					0.0888277	0.0116663					0.12737	0.0116549
	0.0429172	0.0117323					0.0888883	0.0116763					0.127434	0.011665
	0.0430344	0.0117424					0.0889215	0.0116863					0.127481	0.011675
	0.043054	0.0117525					0.0889298	0.0116964					0.127614	0.011685
	0.0430728	0.0117626					0.0890596	0.0117064					0.127648	0.011695
	0.0430761	0.0117727					0.0892161	0.0117164					0.12772	0.011705
	0.0430791	0.0117827					0.0892899	0.0117265					0.127777	0.0117151
	0.0431516	0.0117928					0.0892943	0.0117365					0.127846	0.0117251
	0.0431892	0.0118029					0.089466	0.0117465					0.127853	0.0117351
	0.0431911	0.011813					0.0894689	0.0117566					0.127878	0.0117451
	0.0432171	0.011823					0.0895758	0.0117666					0.127924	0.0117552
	0.0432322	0.0118331					0.089736	0.0117766					0.128001	0.0117652
	0.0432425	0.0118432					0.0897786	0.0117867					0.128163	0.0117752
	0.0432782	0.0118533					0.0898173	0.0117967					0.128197	0.0117852
	0.0433701	0.0118634					0.0898992	0.0118067					0.128313	0.0117952
	0.0433745	0.0118734					0.0899052	0.0118168					0.128334	0.0118053
	0.0433764	0.0118835					0.0900794	0.0118268					0.128408	0.0118153
	0.0433856	0.0118936					0.0900893	0.0118368					0.128422	0.0118253
	0.0434055	0.0119037					0.0904611	0.0118468					0.128432	0.0118353
	0.0434313	0.0119138					0.090494	0.0118569					0.128497	0.0118453
	0.0434383	0.0119238					0.090497	0.0118669					0.128585	0.0118554
	0.043464	0.0119339					0.0905142	0.0118769					0.128691	0.0118654
	0.0435324	0.011944					0.0906796	0.011887					0.128718	0.0118754
	0.0435384	0.0119541					0.0907824	0.011897					0.128786	0.0118854
	0.0435493	0.0119642					0.0908013	0.011907					0.128791	0.0118955
	0.0435503	0.0119742					0.0908534	0.0119171					0.128917	0.0119055
	0.0436276	0.0119843					0.0910217	0.0119271					0.129013	0.0119155
	0.0436375	0.0119944					0.0911721	0.0119371					0.129028	0.0119255
	0.0436781	0.0120045					0.0912116	0.0119472					0.12905	0.0119355
	0.0437711	0.0120146					0.091221	0.0119572					0.129141	0.0119456
	0.0437761	0.0120246					0.0913258	0.0119672					0.129317	0.0119556
	0.0437784	0.0120347					0.0913407	0.0119772					0.129533	0.0119656
	0.0438437	0.0120448					0.0913837	0.0119873					0.129635	0.0119756
	0.0438541	0.0120549					0.0914326	0.0119973					0.129706	0.0119856
	0.0438647	0.012065					0.0914546	0.0120073					0.129894	0.0119957
	0.0439087	0.012075					0.0914612	0.0120174					0.130045	0.0120057
	0.0439205	0.0120851					0.0916349	0.0120274					0.13015	0.0120157
	0.0439446	0.0120952					0.0916889	0.0120374					0.130188	0.0120257
	0.0439453	0.0121053					0.0916989	0.0120475					0.130253	0.0120358
	0.0439674	0.0121153					0.0917018	0.0120575					0.130353	0.0120458
	0.0440015	0.0121254					0.0918278	0.0120675					0.130456	0.0120558
	0.0440217	0.0121355					0.0918547	0.0120776					0.130472	0.0120658
	0.04403	0.0121456					0.0918822	0.0120876					0.130589	0.0120758
	0.0440335	0.0121557					0.0919509	0.0120976					0.130714	0.0120859
	0.0440485	0.0121657					0.0921414	0.0121077					0.130821	0.0120959
	0.044049	0.0121758					0.0921453	0.0121177					0.130837	0.0121059
	0.0440514	0.0121859					0.0921491	0.0121277					0.130862	0.0121159
	0.0440704	0.012196					0.09217	0.0121377					0.131019	0.0121259
	0.0440825	0.0122061					0.092188	0.0121478					0.131034	0.012136
	0.0441284	0.0122161					0.0921921	0.0121578					0.131188	0.012146
	0.0441349	0.0122262					0.0922145	0.0121678					0.131194	0.012156
	0.0441626	0.0122363					0.0923039	0.0121779					0.131418	0.012166
	0.0441979	0.0122464					0.0923199	0.0121879					0.131496	0.0121761
	0.044201	0.0122565					0.0924214	0.0121979					0.131513	0.0121861
	0.0442491	0.0122665					0.0925	0.012208					0.131572	0.0121961
	0.0442968	0.0122766					0.0925682	0.012218					0.131655	0.0122061
	0.0443072	0.0122867					0.092653	0.012228					0.131911	0.0122161
	0.0443482	0.0122968					0.0927706	0.0122381					0.131988	0.0122262
	0.04436	0.0123069					0.0928368	0.0122481					0.132017	0.0122362
	0.0444061	0.0123169					0.0928574	0.0122581					0.132041	0.0122462
	0.0444207	0.012327					0.092981	0.0122682					0.132219	0.0122562
	0.0444564	0.0123371					0.0930281	0.0122782					0.132262	0.0122662
	0.0444639	0.0123472					0.0931936	0.0122882					0.132329	0.0122763
	0.0444865	0.0123573					0.0932935	0.0122982					0.132476	0.0122863
	0.0445076	0.0123673					0.0933406	0.0123083					0.13288	0.0122963
	0.0445889	0.0123774					0.0934161	0.0123183					0.13301	0.0123063
	0.0446021	0.0123875					0.0934339	0.0123283					0.133039	0.0123164
	0.0446119	0.0123976					0.093438	0.0123384					0.133067	0.0123264
	0.0446168	0.0124076					0.0935684	0.0123484					0.133207	0.0123364
	0.0446688	0.0124177					0.0936377	0.0123584					0.133303	0.0123464
	0.0446741	0.0124278					0.0937632	0.0123685					0.133442	0.0123564
	0.0446865	0.0124379					0.0938048	0.0123785					0.133616	0.0123665
	0.0447364	0.012448					0.0938473	0.0123885					0.133624	0.0123765
	0.044771	0.012458					0.0938726	0.0123986					0.133663	0.0123865
	0.0447983	0.0124681					0.0940774	0.0124086					0.133808	0.0123965
	0.0448167	0.0124782					0.0940829	0.0124186					0.133892	0.0124066
	0.0448199	0.0124883					0.0941584	0.0124287					0.134105	0.0124166
	0.0448421	0.0124984					0.0942355	0.0124387					0.134211	0.0124266
	0.0448795	0.0125084					0.0942398	0.0124487					0.134221	0.0124366
	0.044919	0.0125185					0.0943183	0.0124587					0.134327	0.0124466
	0.0449197	0.0125286					0.0943394	0.0124688					0.134418	0.0124567
	0.0449266	0.0125387					0.0944485	0.0124788					0.134462	0.0124667
	0.0449589	0.0125488					0.0945075	0.0124888					0.134502	0.0124767
	0.044966	0.0125588					0.0946743	0.0124989					0.13451	0.0124867
	0.0449718	0.0125689					0.0948307	0.0125089					0.134599	0.0124967
	0.0449793	0.012579					0.0948536	0.0125189					0.134647	0.0125068
	0.0450132	0.0125891					0.0949411	0.012529					0.134745	0.0125168
	0.0450464	0.0125992					0.0949997	0.012539					0.134788	0.0125268
	0.0450759	0.0126092					0.0950027	0.012549					0.134807	0.0125368
	0.0451182	0.0126193					0.0950078	0.0125591					0.13484	0.0125469
	0.0451252	0.0126294					0.0950384	0.0125691					0.134891	0.0125569
	0.0451459	0.0126395					0.0950444	0.0125791					0.134963	0.0125669
	0.045169	0.0126496					0.095052	0.0125892					0.135036	0.0125769
	0.045193	0.0126596					0.0951913	0.0125992					0.135143	0.0125869
	0.0451995	0.0126697					0.0953518	0.0126092					0.135167	0.012597
	0.0452274	0.0126798					0.0953544	0.0126192					0.135474	0.012607
	0.0452892	0.0126899					0.0953905	0.0126293					0.135537	0.012617
	0.0453444	0.0126999					0.0954777	0.0126393					0.135555	0.012627
	0.0453718	0.01271					0.0956503	0.0126493					0.135615	0.012637
	0.0453723	0.0127201					0.0956876	0.0126594					0.135624	0.0126471
	0.0453817	0.0127302					0.0957211	0.0126694					0.135712	0.0126571
	0.0454116	0.0127403					0.0958396	0.0126794					0.135861	0.0126671
	0.0454206	0.0127503					0.0958868	0.0126895					0.135889	0.0126771
	0.0454217	0.0127604					0.0960346	0.0126995					0.135924	0.0126872
	0.0455297	0.0127705					0.0961316	0.0127095					0.136168	0.0126972
	0.0455471	0.0127806					0.0962463	0.0127196					0.136298	0.0127072
	0.0455587	0.0127907					0.096276	0.0127296					0.136304	0.0127172
	0.0455975	0.0128007					0.0963231	0.0127396					0.136411	0.0127272
	0.0456122	0.0128108					0.0963255	0.0127497					0.136647	0.0127373
	0.0456191	0.0128209					0.0963316	0.0127597					0.136695	0.0127473
	0.0456746	0.012831					0.0963806	0.0127697					0.136812	0.0127573
	0.0457145	0.0128411					0.0964422	0.0127797					0.136983	0.0127673
	0.0457308	0.0128511					0.0965175	0.0127898					0.137293	0.0127773
	0.045823	0.0128612					0.0967094	0.0127998					0.137348	0.0127874
	0.0458448	0.0128713					0.096739	0.0128098					0.137434	0.0127974
	0.0458465	0.0128814					0.0967731	0.0128199					0.137497	0.0128074
	0.0458695	0.0128915					0.096845	0.0128299					0.137575	0.0128174
	0.045921	0.0129015					0.0968696	0.0128399					0.137622	0.0128275
	0.045921	0.0129116					0.0969323	0.01285					0.137757	0.0128375
	0.0459493	0.0129217					0.0969503	0.01286					0.137768	0.0128475
	0.0459735	0.0129318					0.0969686	0.01287					0.137842	0.0128575
	0.0459877	0.0129419					0.096978	0.0128801					0.137955	0.0128675
	0.0460139	0.0129519					0.0970021	0.0128901					0.13796	0.0128776
	0.0460351	0.012962					0.0970331	0.0129001					0.137989	0.0128876
	0.0460665	0.0129721					0.0970676	0.0129102					0.138102	0.0128976
	0.0460884	0.0129822					0.0970874	0.0129202					0.138239	0.0129076
	0.0461009	0.0129922					0.0970977	0.0129302					0.138328	0.0129176
	0.0461134	0.0130023					0.0971615	0.0129402					0.138517	0.0129277
	0.0461352	0.0130124					0.0972094	0.0129503					0.138607	0.0129377
	0.0461873	0.0130225					0.0972423	0.0129603					0.138642	0.0129477
	0.0461977	0.0130326					0.0974089	0.0129703					0.138669	0.0129577
	0.0462006	0.0130426					0.0974304	0.0129804					0.138797	0.0129678
	0.0462543	0.0130527					0.0974794	0.0129904					0.138862	0.0129778
	0.0462629	0.0130628					0.0976029	0.0130004					0.138871	0.0129878
	0.0462854	0.0130729					0.0976616	0.0130105					0.13896	0.0129978
	0.046301	0.013083					0.0978218	0.0130205					0.139014	0.0130078
	0.0463416	0.013093					0.0979255	0.0130305					0.139107	0.0130179
	0.0463821	0.0131031					0.0979616	0.0130406					0.139339	0.0130279
	0.0464264	0.0131132					0.0980384	0.0130506					0.139387	0.0130379
	0.0464628	0.0131233					0.0980736	0.0130606					0.139662	0.0130479
	0.0464755	0.0131334					0.0981655	0.0130706					0.13977	0.0130579
	0.0464878	0.0131434					0.0981716	0.0130807					0.139811	0.013068
	0.0464889	0.0131535					0.0981725	0.0130907					0.139853	0.013078
	0.0465114	0.0131636					0.0982268	0.0131007					0.139906	0.013088
	0.046558	0.0131737					0.0982616	0.0131108					0.140409	0.013098
	0.0465915	0.0131838					0.0983848	0.0131208					0.140476	0.0131081
	0.0466022	0.0131938					0.0983928	0.0131308					0.140565	0.0131181
	0.0466292	0.0132039					0.0984932	0.0131409					0.140661	0.0131281
	0.0466293	0.013214					0.0986276	0.0131509					0.140688	0.0131381
	0.0466335	0.0132241					0.0986853	0.0131609					0.140901	0.0131481
	0.0466425	0.0132342					0.0987164	0.013171					0.141199	0.0131582
	0.0466614	0.0132442					0.0988189	0.013181					0.141482	0.0131682
	0.0466702	0.0132543					0.0988472	0.013191					0.141523	0.0131782
	0.0466754	0.0132644					0.0988968	0.0132011					0.141795	0.0131882
	0.0467087	0.0132745					0.0989307	0.0132111					0.141804	0.0131982
	0.0467125	0.0132845					0.0989316	0.0132211					0.141879	0.0132083
	0.0467332	0.0132946					0.0990058	0.0132311					0.142092	0.0132183
	0.0467693	0.0133047					0.0990146	0.0132412					0.14217	0.0132283
	0.0468028	0.0133148					0.0991008	0.0132512					0.142185	0.0132383
	0.0468338	0.0133249					0.0993158	0.0132612					0.142334	0.0132484
	0.0468352	0.0133349					0.0993323	0.0132713					0.142346	0.0132584
	0.0468776	0.013345					0.0993783	0.0132813					0.142421	0.0132684
	0.046902	0.0133551					0.0995287	0.0132913					0.142458	0.0132784
	0.046916	0.0133652					0.0995539	0.0133014					0.142586	0.0132884
	0.0469261	0.0133753					0.0996622	0.0133114					0.14259	0.0132985
	0.0469471	0.0133853					0.0996947	0.0133214					0.142749	0.0133085
	0.0469472	0.0133954					0.0997619	0.0133315					0.142777	0.0133185
	0.0469779	0.0134055					0.0998166	0.0133415					0.142882	0.0133285
	0.046995	0.0134156					0.0999057	0.0133515					0.142888	0.0133385
	0.0469982	0.0134257					0.0999468	0.0133616					0.14302	0.0133486
	0.0470381	0.0134357					0.0999616	0.0133716					0.143044	0.0133586
	0.0470638	0.0134458					0.0999816	0.0133816					0.143078	0.0133686
	0.0470754	0.0134559					0.100024	0.0133916					0.143165	0.0133786
	0.0470897	0.013466					0.100047	0.0134017					0.143287	0.0133887
	0.0471284	0.0134761					0.100105	0.0134117					0.143419	0.0133987
	0.0471287	0.0134861					0.100221	0.0134217					0.14348	0.0134087
	0.0471899	0.0134962					0.100234	0.0134318					0.143534	0.0134187
	0.0472164	0.0135063					0.100432	0.0134418					0.14356	0.0134287
	0.04723	0.0135164					0.100443	0.0134518					0.143562	0.0134388
	0.0472335	0.0135265					0.100465	0.0134619					0.143855	0.0134488
	0.0472685	0.0135365					0.100541	0.0134719					0.144076	0.0134588
	0.0473417	0.0135466					0.100631	0.0134819					0.144164	0.0134688
	0.0473438	0.0135567					0.100664	0.013492					0.144238	0.0134788
	0.0473927	0.0135668					0.100706	0.013502					0.144352	0.0134889
	0.0474156	0.0135768					0.100712	0.013512					0.144568	0.0134989
	0.0474249	0.0135869					0.100735	0.0135221					0.144662	0.0135089
	0.0474829	0.013597					0.100786	0.0135321					0.144855	0.0135189
	0.0474898	0.0136071					0.100862	0.0135421					0.144892	0.013529
	0.0474922	0.0136172					0.100943	0.0135521					0.144999	0.013539
	0.0475198	0.0136272					0.10095	0.0135622					0.145192	0.013549
	0.0475263	0.0136373					0.10106	0.0135722					0.145238	0.013559
	0.0475271	0.0136474					0.101158	0.0135822					0.145252	0.013569
	0.047557	0.0136575					0.101177	0.0135923					0.145366	0.0135791
	0.0475775	0.0136676					0.10126	0.0136023					0.145528	0.0135891
	0.0475822	0.0136776					0.101271	0.0136123					0.145552	0.0135991
	0.0475841	0.0136877					0.101329	0.0136224					0.145592	0.0136091
	0.0476148	0.0136978					0.101385	0.0136324					0.145746	0.0136191
	0.0476311	0.0137079					0.101392	0.0136424					0.145779	0.0136292
	0.0476543	0.013718					0.101434	0.0136525					0.14583	0.0136392
	0.0476678	0.013728					0.101506	0.0136625					0.145913	0.0136492
	0.0476728	0.0137381					0.101543	0.0136725					0.145928	0.0136592
	0.0476994	0.0137482					0.101663	0.0136826					0.145949	0.0136693
	0.0477399	0.0137583					0.10173	0.0136926					0.146041	0.0136793
	0.0477454	0.0137684					0.101752	0.0137026					0.146114	0.0136893
	0.0478037	0.0137784					0.101838	0.0137126					0.146354	0.0136993
	0.047812	0.0137885					0.102001	0.0137227					0.146422	0.0137093
	0.0478287	0.0137986					0.102039	0.0137327					0.146453	0.0137194
	0.0478301	0.0138087					0.102146	0.0137427					0.146509	0.0137294
	0.0478899	0.0138188					0.102176	0.0137528					0.146644	0.0137394
	0.0479003	0.0138288					0.102191	0.0137628					0.14667	0.0137494
	0.0479376	0.0138389					0.102234	0.0137728					0.146802	0.0137594
	0.0480107	0.013849					0.102281	0.0137829					0.14684	0.0137695
	0.0480638	0.0138591					0.10231	0.0137929					0.146988	0.0137795
	0.0481263	0.0138692					0.102462	0.0138029					0.147062	0.0137895
	0.0481603	0.0138792					0.102524	0.013813					0.147135	0.0137995
	0.0481733	0.0138893					0.102599	0.013823					0.147198	0.0138096
	0.0481763	0.0138994					0.102736	0.013833					0.147688	0.0138196
	0.0482366	0.0139095					0.102806	0.0138431					0.147719	0.0138296
	0.0482447	0.0139195					0.102815	0.0138531					0.14784	0.0138396
	0.0482485	0.0139296					0.102914	0.0138631					0.148129	0.0138496
	0.0482519	0.0139397					0.102958	0.0138731					0.148141	0.0138597
	0.0482628	0.0139498					0.102959	0.0138832					0.148207	0.0138697
	0.0483001	0.0139599					0.103042	0.0138932					0.148241	0.0138797
	0.0483234	0.0139699					0.103042	0.0139032					0.148505	0.0138897
	0.0483706	0.01398					0.10328	0.0139133					0.148571	0.0138997
	0.0483774	0.0139901					0.103525	0.0139233					0.148585	0.0139098
	0.0484232	0.0140002					0.103565	0.0139333					0.14862	0.0139198
	0.04847	0.0140103					0.103612	0.0139434					0.148624	0.0139298
	0.0484892	0.0140203					0.103824	0.0139534					0.148889	0.0139398
	0.0485245	0.0140304					0.103833	0.0139634					0.148975	0.0139499
	0.048591	0.0140405					0.103922	0.0139735					0.148979	0.0139599
	0.0486124	0.0140506					0.103933	0.0139835					0.149067	0.0139699
	0.0486136	0.0140607					0.103935	0.0139935					0.149073	0.0139799
	0.0486686	0.0140707					0.103939	0.0140036					0.149096	0.0139899
	0.0486906	0.0140808					0.104145	0.0140136					0.149167	0.014
	0.048718	0.0140909					0.104149	0.0140236					0.149259	0.01401
	0.0487272	0.014101					0.104215	0.0140336					0.149297	0.01402
	0.0487624	0.0141111					0.104216	0.0140437					0.149404	0.01403
	0.0487796	0.0141211					0.104219	0.0140537					0.149404	0.01404
	0.0488113	0.0141312					0.10425	0.0140637					0.149455	0.0140501
	0.0488338	0.0141413					0.104318	0.0140738					0.149474	0.0140601
	0.0488507	0.0141514					0.104319	0.0140838					0.149563	0.0140701
	0.0489258	0.0141615					0.104336	0.0140938					0.149564	0.0140801
	0.0489346	0.0141715					0.104349	0.0141039					0.149617	0.0140902
	0.0489558	0.0141816					0.104389	0.0141139					0.149654	0.0141002
	0.0489652	0.0141917					0.104487	0.0141239					0.149797	0.0141102
	0.0489857	0.0142018					0.104529	0.014134					0.150052	0.0141202
	0.0490005	0.0142118					0.104552	0.014144					0.150054	0.0141302
	0.0490299	0.0142219					0.104582	0.014154					0.150099	0.0141403
	0.0490627	0.014232					0.104621	0.014164					0.150336	0.0141503
	0.0490998	0.0142421					0.104623	0.0141741					0.150436	0.0141603
	0.0491394	0.0142522					0.10473	0.0141841					0.150567	0.0141703
	0.0491723	0.0142622					0.104762	0.0141941					0.150853	0.0141803
	0.0491771	0.0142723					0.104768	0.0142042					0.150979	0.0141904
	0.0491942	0.0142824					0.104795	0.0142142					0.150987	0.0142004
	0.049208	0.0142925					0.104868	0.0142242					0.15103	0.0142104
	0.0492552	0.0143026					0.104977	0.0142343					0.151077	0.0142204
	0.0492659	0.0143126					0.104984	0.0142443					0.151097	0.0142305
	0.0493027	0.0143227					0.105122	0.0142543					0.151603	0.0142405
	0.0493144	0.0143328					0.105123	0.0142644					0.15165	0.0142505
	0.0493477	0.0143429					0.105131	0.0142744					0.151726	0.0142605
	0.0494092	0.014353					0.105447	0.0142844					0.151744	0.0142705
	0.0494248	0.014363					0.105469	0.0142945					0.151967	0.0142806
	0.0494405	0.0143731					0.10555	0.0143045					0.151977	0.0142906
	0.0494679	0.0143832					0.105588	0.0143145					0.15203	0.0143006
	0.0495312	0.0143933					0.105768	0.0143245					0.152529	0.0143106
	0.0495584	0.0144034					0.1059	0.0143346					0.152541	0.0143206
	0.0496138	0.0144134					0.105902	0.0143446					0.152781	0.0143307
	0.0496298	0.0144235					0.105918	0.0143546					0.153047	0.0143407
	0.0496718	0.0144336					0.106042	0.0143647					0.153068	0.0143507
	0.0496761	0.0144437					0.106045	0.0143747					0.153108	0.0143607
	0.0496818	0.0144538					0.106071	0.0143847					0.153199	0.0143708
	0.0497069	0.0144638					0.106074	0.0143948					0.153263	0.0143808
	0.0497162	0.0144739					0.106149	0.0144048					0.15347	0.0143908
	0.0497718	0.014484					0.106156	0.0144148					0.153474	0.0144008
	0.0497922	0.0144941					0.106196	0.0144249					0.153479	0.0144108
	0.0497999	0.0145041					0.106229	0.0144349					0.153549	0.0144209
	0.049804	0.0145142					0.106231	0.0144449					0.153572	0.0144309
	0.0498237	0.0145243					0.106264	0.014455					0.15374	0.0144409
	0.0498553	0.0145344					0.106333	0.014465					0.153893	0.0144509
	0.0498561	0.0145445					0.106339	0.014475					0.154024	0.0144609
	0.0498806	0.0145545					0.106341	0.014485					0.154027	0.014471
	0.0498833	0.0145646					0.106356	0.0144951					0.154075	0.014481
	0.0498859	0.0145747					0.106371	0.0145051					0.154148	0.014491
	0.0499659	0.0145848					0.106382	0.0145151					0.15417	0.014501
	0.0499714	0.0145949					0.10653	0.0145252					0.154175	0.0145111
	0.0499842	0.0146049					0.10656	0.0145352					0.154212	0.0145211
	0.0500496	0.014615					0.106649	0.0145452					0.154388	0.0145311
	0.0500738	0.0146251					0.106694	0.0145553					0.154621	0.0145411
	0.0500938	0.0146352					0.106735	0.0145653					0.15463	0.0145511
	0.050109	0.0146453					0.106758	0.0145753					0.154676	0.0145612
	0.0501109	0.0146553					0.106769	0.0145854					0.154716	0.0145712
	0.0501348	0.0146654					0.106883	0.0145954					0.15474	0.0145812
	0.0501845	0.0146755					0.107049	0.0146054					0.15495	0.0145912
	0.050192	0.0146856					0.107083	0.0146155					0.154961	0.0146012
	0.0501949	0.0146957					0.107099	0.0146255					0.154969	0.0146113
	0.0502604	0.0147057					0.107119	0.0146355					0.155	0.0146213
	0.0502798	0.0147158					0.107208	0.0146455					0.155196	0.0146313
	0.0503168	0.0147259					0.107246	0.0146556					0.155277	0.0146413
	0.050321	0.014736					0.107324	0.0146656					0.155326	0.0146514
	0.0503509	0.0147461					0.107341	0.0146756					0.155715	0.0146614
	0.0503518	0.0147561					0.107342	0.0146857					0.155916	0.0146714
	0.0503595	0.0147662					0.107668	0.0146957					0.156189	0.0146814
	0.0503723	0.0147763					0.107714	0.0147057					0.15626	0.0146914
	0.0503979	0.0147864					0.107791	0.0147158					0.156353	0.0147015
	0.0504096	0.0147964					0.1078	0.0147258					0.1564	0.0147115
	0.0504181	0.0148065					0.107801	0.0147358					0.156434	0.0147215
	0.0504184	0.0148166					0.107841	0.0147459					0.156462	0.0147315
	0.0504284	0.0148267					0.10811	0.0147559					0.156572	0.0147415
	0.050457	0.0148368					0.10819	0.0147659					0.156572	0.0147516
	0.0504773	0.0148468					0.108261	0.014776					0.156682	0.0147616
	0.0504979	0.0148569					0.108289	0.014786					0.156746	0.0147716
	0.0505424	0.014867					0.108347	0.014796					0.156859	0.0147816
	0.0505436	0.0148771					0.108373	0.014806					0.156921	0.0147917
	0.050584	0.0148872					0.108384	0.0148161					0.156968	0.0148017
	0.0505899	0.0148972					0.108404	0.0148261					0.156985	0.0148117
	0.0505954	0.0149073					0.108585	0.0148361					0.157147	0.0148217
	0.0506345	0.0149174					0.108619	0.0148462					0.157387	0.0148317
	0.0506434	0.0149275					0.108622	0.0148562					0.157442	0.0148418
	0.0506931	0.0149376					0.108702	0.0148662					0.157759	0.0148518
	0.0507335	0.0149476					0.108721	0.0148763					0.157784	0.0148618
	0.050737	0.0149577					0.108728	0.0148863					0.157812	0.0148718
	0.0507386	0.0149678					0.108803	0.0148963					0.157926	0.0148818
	0.0507389	0.0149779					0.108883	0.0149064					0.157976	0.0148919
	0.0507429	0.014988					0.108927	0.0149164					0.157998	0.0149019
	0.0507626	0.014998					0.108968	0.0149264					0.158105	0.0149119
	0.0507822	0.0150081					0.10921	0.0149365					0.158121	0.0149219
	0.0508626	0.0150182					0.10922	0.0149465					0.158149	0.014932
	0.050866	0.0150283					0.109226	0.0149565					0.158191	0.014942
	0.0508734	0.0150384					0.109308	0.0149665					0.158192	0.014952
	0.0509207	0.0150484					0.109424	0.0149766					0.158313	0.014962
	0.050973	0.0150585					0.109426	0.0149866					0.158585	0.014972
	0.0510023	0.0150686					0.10943	0.0149966					0.15868	0.0149821
	0.0510415	0.0150787					0.109456	0.0150067					0.158756	0.0149921
	0.0510459	0.0150887					0.109569	0.0150167					0.15878	0.0150021
	0.0510553	0.0150988					0.109666	0.0150267					0.158874	0.0150121
	0.0511265	0.0151089					0.109692	0.0150368					0.159013	0.0150221
	0.0511608	0.015119					0.109758	0.0150468					0.159034	0.0150322
	0.0512161	0.0151291					0.109762	0.0150568					0.159173	0.0150422
	0.0512369	0.0151391					0.109878	0.0150669					0.159334	0.0150522
	0.0512703	0.0151492					0.109957	0.0150769					0.159415	0.0150622
	0.0512735	0.0151593					0.109963	0.0150869					0.159447	0.0150723
	0.0512801	0.0151694					0.11	0.015097					0.159704	0.0150823
	0.0513345	0.0151795					0.110029	0.015107					0.159748	0.0150923
	0.0513535	0.0151895					0.110033	0.015117					0.159811	0.0151023
	0.0513735	0.0151996					0.110144	0.015127					0.159923	0.0151123
	0.0513775	0.0152097					0.110207	0.0151371					0.160193	0.0151224
	0.0514045	0.0152198					0.110239	0.0151471					0.160262	0.0151324
	0.0514138	0.0152299					0.11027	0.0151571					0.160737	0.0151424
	0.0514357	0.0152399					0.110281	0.0151672					0.160769	0.0151524
	0.0514375	0.01525					0.110364	0.0151772					0.160808	0.0151624
	0.0514807	0.0152601					0.110453	0.0151872					0.160915	0.0151725
	0.0514817	0.0152702					0.110698	0.0151973					0.160925	0.0151825
	0.0515028	0.0152803					0.110702	0.0152073					0.160944	0.0151925
	0.0515585	0.0152903					0.110755	0.0152173					0.161027	0.0152025
	0.0515783	0.0153004					0.110897	0.0152274					0.161044	0.0152126
	0.0515838	0.0153105					0.110943	0.0152374					0.161058	0.0152226
	0.0516362	0.0153206					0.110986	0.0152474					0.161107	0.0152326
	0.0516571	0.0153307					0.110999	0.0152575					0.161127	0.0152426
	0.0516606	0.0153407					0.111082	0.0152675					0.161144	0.0152526
	0.0516666	0.0153508					0.111193	0.0152775					0.16119	0.0152627
	0.0517071	0.0153609					0.111217	0.0152875					0.161307	0.0152727
	0.0517263	0.015371					0.111224	0.0152976					0.161441	0.0152827
	0.0517667	0.015381					0.11123	0.0153076					0.161461	0.0152927
	0.0517677	0.0153911					0.111317	0.0153176					0.161475	0.0153027
	0.0518206	0.0154012					0.111352	0.0153277					0.161591	0.0153128
	0.0518873	0.0154113					0.111404	0.0153377					0.161689	0.0153228
	0.0519372	0.0154214					0.111458	0.0153477					0.161693	0.0153328
	0.0519596	0.0154314					0.111485	0.0153578					0.161822	0.0153428
	0.0519631	0.0154415					0.111498	0.0153678					0.161905	0.0153529
	0.051966	0.0154516					0.111504	0.0153778					0.161913	0.0153629
	0.0519844	0.0154617					0.11152	0.0153879					0.162	0.0153729
	0.0519872	0.0154718					0.111525	0.0153979					0.162024	0.0153829
	0.0519896	0.0154818					0.111594	0.0154079					0.162086	0.0153929
	0.0519918	0.0154919					0.111656	0.0154179					0.162154	0.015403
	0.0520323	0.015502					0.111662	0.015428					0.162173	0.015413
	0.0520601	0.0155121					0.111663	0.015438					0.162301	0.015423
	0.0520831	0.0155222					0.111699	0.015448					0.162407	0.015433
	0.0521055	0.0155322					0.111841	0.0154581					0.162432	0.015443
	0.0521334	0.0155423					0.111859	0.0154681					0.162664	0.0154531
	0.0521961	0.0155524					0.111878	0.0154781					0.16268	0.0154631
	0.0521979	0.0155625					0.111919	0.0154882					0.162814	0.0154731
	0.0522042	0.0155726					0.111919	0.0154982					0.162854	0.0154831
	0.0522306	0.0155826					0.112042	0.0155082					0.163149	0.0154932
	0.052308	0.0155927					0.112053	0.0155183					0.163215	0.0155032
	0.0523386	0.0156028					0.112053	0.0155283					0.163345	0.0155132
	0.0523535	0.0156129					0.112091	0.0155383					0.163473	0.0155232
	0.0523759	0.015623					0.112113	0.0155484					0.163483	0.0155332
	0.052391	0.015633					0.112192	0.0155584					0.163999	0.0155433
	0.0524237	0.0156431					0.112255	0.0155684					0.164155	0.0155533
	0.0524433	0.0156532					0.112344	0.0155784					0.164214	0.0155633
	0.0524559	0.0156633					0.112366	0.0155885					0.164232	0.0155733
	0.0524605	0.0156733					0.112415	0.0155985					0.164281	0.0155833
	0.0524844	0.0156834					0.112629	0.0156085					0.16432	0.0155934
	0.0525063	0.0156935					0.112653	0.0156186					0.164335	0.0156034
	0.0525271	0.0157036					0.112785	0.0156286					0.164513	0.0156134
	0.0525316	0.0157137					0.113111	0.0156386					0.164538	0.0156234
	0.0526485	0.0157237					0.113165	0.0156487					0.164617	0.0156335
	0.0526873	0.0157338					0.113185	0.0156587					0.164807	0.0156435
	0.0527032	0.0157439					0.113283	0.0156687					0.164886	0.0156535
	0.0527066	0.015754					0.113317	0.0156788					0.165362	0.0156635
	0.0527394	0.0157641					0.113391	0.0156888					0.165416	0.0156735
	0.0527513	0.0157741					0.113405	0.0156988					0.16546	0.0156836
	0.052758	0.0157842					0.113455	0.0157089					0.165621	0.0156936
	0.052798	0.0157943					0.113533	0.0157189					0.165724	0.0157036
	0.0528206	0.0158044					0.113549	0.0157289					0.165783	0.0157136
	0.0528343	0.0158145					0.11361	0.0157389					0.165951	0.0157236
	0.0528735	0.0158245					0.113643	0.015749					0.166259	0.0157337
	0.0528786	0.0158346					0.113647	0.015759					0.166286	0.0157437
	0.0528923	0.0158447					0.11367	0.015769					0.166566	0.0157537
	0.0529091	0.0158548					0.113716	0.0157791					0.166661	0.0157637
	0.0529561	0.0158649					0.113743	0.0157891					0.166747	0.0157738
	0.052972	0.0158749					0.113764	0.0157991					0.166796	0.0157838
	0.0529876	0.015885					0.113787	0.0158092					0.166925	0.0157938
	0.0529881	0.0158951					0.113796	0.0158192					0.166929	0.0158038
	0.0529992	0.0159052					0.11396	0.0158292					0.166988	0.0158138
	0.0530488	0.0159153					0.11399	0.0158393					0.167029	0.0158239
	0.0530645	0.0159253					0.114	0.0158493					0.167124	0.0158339
	0.0530782	0.0159354					0.114195	0.0158593					0.167235	0.0158439
	0.0531756	0.0159455					0.11425	0.0158694					0.167243	0.0158539
	0.053229	0.0159556					0.114282	0.0158794					0.167468	0.0158639
	0.0532444	0.0159657					0.114285	0.0158894					0.167537	0.015874
	0.0532577	0.0159757					0.114437	0.0158994					0.167547	0.015884
	0.0532592	0.0159858					0.114446	0.0159095					0.16775	0.015894
	0.0532671	0.0159959					0.114449	0.0159195					0.167762	0.015904
	0.0533591	0.016006					0.114517	0.0159295					0.167797	0.0159141
	0.0533685	0.016016					0.114534	0.0159396					0.1679	0.0159241
	0.0534316	0.0160261					0.11456	0.0159496					0.168083	0.0159341
	0.0534326	0.0160362					0.114615	0.0159596					0.168162	0.0159441
	0.0534336	0.0160463					0.114716	0.0159697					0.16827	0.0159541
	0.0534362	0.0160564					0.114978	0.0159797					0.168445	0.0159642
	0.0534401	0.0160664					0.115105	0.0159897					0.168652	0.0159742
	0.0535119	0.0160765					0.115303	0.0159998					0.169007	0.0159842
	0.0535489	0.0160866					0.115431	0.0160098					0.169272	0.0159942
	0.0535739	0.0160967					0.115466	0.0160198					0.169584	0.0160042
	0.0535819	0.0161068					0.115507	0.0160299					0.169705	0.0160143
	0.053607	0.0161168					0.115627	0.0160399					0.169717	0.0160243
	0.053625	0.0161269					0.115638	0.0160499					0.169924	0.0160343
	0.0536406	0.016137					0.115726	0.0160599					0.17005	0.0160443
	0.0536518	0.0161471					0.115772	0.01607					0.170051	0.0160544
	0.0536712	0.0161572					0.115873	0.01608					0.170144	0.0160644
	0.0536744	0.0161672					0.115874	0.01609					0.170212	0.0160744
	0.0537517	0.0161773					0.115919	0.0161001					0.17054	0.0160844
	0.0537593	0.0161874					0.115929	0.0161101					0.170605	0.0160944
	0.0537654	0.0161975					0.115943	0.0161201					0.170691	0.0161045
	0.0537813	0.0162076					0.116009	0.0161302					0.170826	0.0161145
	0.0537835	0.0162176					0.116021	0.0161402					0.171016	0.0161245
	0.053785	0.0162277					0.116492	0.0161502					0.171198	0.0161345
	0.0538164	0.0162378					0.116549	0.0161603					0.17125	0.0161445
	0.0538361	0.0162479					0.116587	0.0161703					0.17131	0.0161546
	0.0538462	0.016258					0.116705	0.0161803					0.171311	0.0161646
	0.0538681	0.016268					0.116712	0.0161904					0.171321	0.0161746
	0.053904	0.0162781					0.116721	0.0162004					0.171325	0.0161846
	0.053921	0.0162882					0.116774	0.0162104					0.171473	0.0161947
	0.053924	0.0162983					0.116896	0.0162204					0.17151	0.0162047
	0.0539313	0.0163083					0.117077	0.0162305					0.171578	0.0162147
	0.0539895	0.0163184					0.117115	0.0162405					0.171615	0.0162247
	0.053996	0.0163285					0.117163	0.0162505					0.171773	0.0162347
	0.0540348	0.0163386					0.117178	0.0162606					0.171823	0.0162448
	0.0540849	0.0163487					0.117248	0.0162706					0.171903	0.0162548
	0.054109	0.0163587					0.117254	0.0162806					0.171916	0.0162648
	0.0541094	0.0163688					0.117272	0.0162907					0.171923	0.0162748
	0.0541726	0.0163789					0.117305	0.0163007					0.171968	0.0162849
	0.0542106	0.016389					0.117407	0.0163107					0.172176	0.0162949
	0.0542176	0.0163991					0.117458	0.0163208					0.172205	0.0163049
	0.0542388	0.0164091					0.117475	0.0163308					0.172287	0.0163149
	0.0542481	0.0164192					0.117505	0.0163408					0.17229	0.0163249
	0.0543011	0.0164293					0.117531	0.0163509					0.17248	0.016335
	0.0543233	0.0164394					0.117535	0.0163609					0.172504	0.016345
	0.0543619	0.0164495					0.117654	0.0163709					0.172549	0.016355
	0.0543741	0.0164595					0.117853	0.0163809					0.172629	0.016365
	0.0543781	0.0164696					0.117882	0.016391					0.172733	0.016375
	0.0543944	0.0164797					0.117993	0.016401					0.172763	0.0163851
	0.0544315	0.0164898					0.118	0.016411					0.172769	0.0163951
	0.0545195	0.0164999					0.11809	0.0164211					0.172772	0.0164051
	0.0545245	0.0165099					0.11811	0.0164311					0.172803	0.0164151
	0.054578	0.01652					0.118141	0.0164411					0.172848	0.0164251
	0.0545891	0.0165301					0.118219	0.0164512					0.172884	0.0164352
	0.054593	0.0165402					0.118242	0.0164612					0.172944	0.0164452
	0.0546699	0.0165502					0.118334	0.0164712					0.173007	0.0164552
	0.054694	0.0165603					0.118338	0.0164813					0.17327	0.0164652
	0.0547138	0.0165704					0.118421	0.0164913					0.173378	0.0164753
	0.0547265	0.0165805					0.118421	0.0165013					0.173446	0.0164853
	0.0547638	0.0165906					0.11858	0.0165114					0.173473	0.0164953
	0.0547935	0.0166006					0.118627	0.0165214					0.173501	0.0165053
	0.0548001	0.0166107					0.118776	0.0165314					0.173543	0.0165153
	0.0548623	0.0166208					0.118812	0.0165414					0.173564	0.0165254
	0.0548987	0.0166309					0.118877	0.0165515					0.173609	0.0165354
	0.0549183	0.016641					0.118933	0.0165615					0.173636	0.0165454
	0.0549238	0.016651					0.118945	0.0165715					0.173651	0.0165554
	0.054924	0.0166611					0.119035	0.0165816					0.173743	0.0165654
	0.0549659	0.0166712					0.119038	0.0165916					0.173765	0.0165755
	0.05501	0.0166813					0.119052	0.0166016					0.173797	0.0165855
	0.0550154	0.0166914					0.119238	0.0166117					0.173986	0.0165955
	0.0550203	0.0167014					0.119253	0.0166217					0.17411	0.0166055
	0.0550558	0.0167115					0.119292	0.0166317					0.174126	0.0166156
	0.055057	0.0167216					0.11932	0.0166418					0.174174	0.0166256
	0.0550643	0.0167317					0.119328	0.0166518					0.174181	0.0166356
	0.0550655	0.0167418					0.119455	0.0166618					0.174192	0.0166456
	0.0551615	0.0167518					0.119569	0.0166718					0.174413	0.0166556
	0.0551917	0.0167619					0.119585	0.0166819					0.174751	0.0166657
	0.0552096	0.016772					0.119586	0.0166919					0.174775	0.0166757
	0.0552257	0.0167821					0.119655	0.0167019					0.174917	0.0166857
	0.0552842	0.0167922					0.119779	0.016712					0.17497	0.0166957
	0.0553005	0.0168022					0.119862	0.016722					0.175183	0.0167057
	0.0553418	0.0168123					0.119902	0.016732					0.175215	0.0167158
	0.0553537	0.0168224					0.119939	0.0167421					0.175261	0.0167258
	0.0553777	0.0168325					0.119977	0.0167521					0.175559	0.0167358
	0.0553882	0.0168426					0.120076	0.0167621					0.175688	0.0167458
	0.0554526	0.0168526					0.120136	0.0167722					0.175695	0.0167559
	0.0554864	0.0168627					0.120137	0.0167822					0.175989	0.0167659
	0.0555192	0.0168728					0.120162	0.0167922					0.17606	0.0167759
	0.0555342	0.0168829					0.120188	0.0168023					0.176087	0.0167859
	0.0555791	0.0168929					0.120207	0.0168123					0.176311	0.0167959
	0.055591	0.016903					0.120288	0.0168223					0.176313	0.016806
	0.0556044	0.0169131					0.120339	0.0168323					0.176349	0.016816
	0.0556109	0.0169232					0.120556	0.0168424					0.176364	0.016826
	0.0556727	0.0169333					0.120642	0.0168524					0.176536	0.016836
	0.0556876	0.0169433					0.120685	0.0168624					0.176654	0.0168461
	0.0556882	0.0169534					0.12078	0.0168725					0.176772	0.0168561
	0.0557042	0.0169635					0.120954	0.0168825					0.176923	0.0168661
	0.0557254	0.0169736					0.121004	0.0168925					0.177142	0.0168761
	0.0557454	0.0169837					0.12112	0.0169026					0.177266	0.0168861
	0.055782	0.0169937					0.121231	0.0169126					0.177298	0.0168962
	0.0558009	0.0170038					0.121245	0.0169226					0.177373	0.0169062
	0.0558309	0.0170139					0.121339	0.0169327					0.177409	0.0169162
	0.0558498	0.017024					0.121389	0.0169427					0.177558	0.0169262
	0.0558668	0.0170341					0.121411	0.0169527					0.177628	0.0169362
	0.0558731	0.0170441					0.121772	0.0169628					0.177769	0.0169463
	0.0558864	0.0170542					0.121849	0.0169728					0.177879	0.0169563
	0.0558935	0.0170643					0.121851	0.0169828					0.177919	0.0169663
	0.0559595	0.0170744					0.121851	0.0169928					0.177964	0.0169763
	0.0559741	0.0170845					0.121889	0.0170029					0.178042	0.0169864
	0.0560054	0.0170945					0.121921	0.0170129					0.178151	0.0169964
	0.0560155	0.0171046					0.122	0.0170229					0.178335	0.0170064
	0.0560363	0.0171147					0.122137	0.017033					0.178372	0.0170164
	0.0560785	0.0171248					0.122228	0.017043					0.178476	0.0170264
	0.0560946	0.0171349					0.122244	0.017053					0.178688	0.0170365
	0.0560981	0.0171449					0.122318	0.0170631					0.17873	0.0170465
	0.0561302	0.017155					0.122398	0.0170731					0.178802	0.0170565
	0.0561475	0.0171651					0.122468	0.0170831					0.178995	0.0170665
	0.0561831	0.0171752					0.122474	0.0170932					0.17928	0.0170765
	0.0562034	0.0171852					0.122543	0.0171032					0.17958	0.0170866
	0.0562155	0.0171953					0.122584	0.0171132					0.179623	0.0170966
	0.0562345	0.0172054					0.122603	0.0171233					0.179625	0.0171066
	0.0562968	0.0172155					0.122757	0.0171333					0.179739	0.0171166
	0.0563074	0.0172256					0.122805	0.0171433					0.179781	0.0171267
	0.0563145	0.0172356					0.12283	0.0171533					0.180028	0.0171367
	0.0563207	0.0172457					0.122835	0.0171634					0.180165	0.0171467
	0.0563319	0.0172558					0.122842	0.0171734					0.180313	0.0171567
	0.0564183	0.0172659					0.122863	0.0171834					0.180467	0.0171667
	0.05646	0.017276					0.122904	0.0171935					0.180488	0.0171768
	0.0564685	0.017286					0.122959	0.0172035					0.180535	0.0171868
	0.0565053	0.0172961					0.123002	0.0172135					0.180592	0.0171968
	0.0565069	0.0173062					0.123031	0.0172236					0.180909	0.0172068
	0.056541	0.0173163					0.123046	0.0172336					0.180933	0.0172168
	0.0566013	0.0173264					0.123173	0.0172436					0.181129	0.0172269
	0.0566115	0.0173364					0.123199	0.0172537					0.181278	0.0172369
	0.0566178	0.0173465					0.123221	0.0172637					0.181358	0.0172469
	0.0566256	0.0173566					0.123229	0.0172737					0.181571	0.0172569
	0.056627	0.0173667					0.123276	0.0172838					0.181605	0.017267
	0.0566314	0.0173768					0.123312	0.0172938					0.181639	0.017277
	0.0566895	0.0173868					0.123326	0.0173038					0.181831	0.017287
	0.0567278	0.0173969					0.123336	0.0173138					0.181834	0.017297
	0.0567338	0.017407					0.123361	0.0173239					0.181848	0.017307
	0.056748	0.0174171					0.123456	0.0173339					0.181899	0.0173171
	0.0567573	0.0174272					0.123459	0.0173439					0.182227	0.0173271
	0.0567598	0.0174372					0.12349	0.017354					0.182311	0.0173371
	0.0567888	0.0174473					0.123511	0.017364					0.182405	0.0173471
	0.0568146	0.0174574					0.12358	0.017374					0.182494	0.0173571
	0.056817	0.0174675					0.123603	0.0173841					0.182529	0.0173672
	0.0568251	0.0174775					0.12362	0.0173941					0.18263	0.0173772
	0.0568495	0.0174876					0.123664	0.0174041					0.182654	0.0173872
	0.0568872	0.0174977					0.123668	0.0174142					0.182656	0.0173972
	0.0568919	0.0175078					0.123692	0.0174242					0.182676	0.0174073
	0.0568932	0.0175179					0.123714	0.0174342					0.182737	0.0174173
	0.0568982	0.0175279					0.12391	0.0174443					0.182862	0.0174273
	0.056912	0.017538					0.124131	0.0174543					0.182904	0.0174373
	0.0569442	0.0175481					0.124214	0.0174643					0.182923	0.0174473
	0.0569809	0.0175582					0.124299	0.0174743					0.183031	0.0174574
	0.0570075	0.0175683					0.124325	0.0174844					0.183041	0.0174674
	0.0570336	0.0175783					0.124493	0.0174944					0.18319	0.0174774
	0.0570659	0.0175884					0.124527	0.0175044					0.183398	0.0174874
	0.0570695	0.0175985					0.124603	0.0175145					0.183447	0.0174974
	0.0570946	0.0176086					0.124722	0.0175245					0.18364	0.0175075
	0.0571282	0.0176187					0.124732	0.0175345					0.183896	0.0175175
	0.057204	0.0176287					0.124845	0.0175446					0.184147	0.0175275
	0.057214	0.0176388					0.12486	0.0175546					0.184375	0.0175375
	0.0572233	0.0176489					0.124884	0.0175646					0.184571	0.0175476
	0.0572551	0.017659					0.124922	0.0175747					0.184572	0.0175576
	0.0572558	0.0176691					0.124947	0.0175847					0.184581	0.0175676
	0.057258	0.0176791					0.124961	0.0175947					0.184681	0.0175776
	0.0573305	0.0176892					0.125065	0.0176048					0.184814	0.0175876
	0.0573478	0.0176993					0.125137	0.0176148					0.184828	0.0175977
	0.0573901	0.0177094					0.125238	0.0176248					0.184919	0.0176077
	0.0573964	0.0177195					0.125266	0.0176348					0.184926	0.0176177
	0.0574225	0.0177295					0.125267	0.0176449					0.18493	0.0176277
	0.0574358	0.0177396					0.125496	0.0176549					0.184936	0.0176377
	0.0574446	0.0177497					0.125633	0.0176649					0.185026	0.0176478
	0.0575331	0.0177598					0.125686	0.017675					0.185074	0.0176578
	0.0575667	0.0177698					0.125734	0.017685					0.185895	0.0176678
	0.0575732	0.0177799					0.125745	0.017695					0.185923	0.0176778
	0.0577645	0.01779					0.125774	0.0177051					0.185942	0.0176879
	0.0577652	0.0178001					0.125879	0.0177151					0.185945	0.0176979
	0.0577735	0.0178102					0.125898	0.0177251					0.186001	0.0177079
	0.0577929	0.0178202					0.125914	0.0177352					0.186025	0.0177179
	0.0578777	0.0178303					0.125936	0.0177452					0.186209	0.0177279
	0.0578813	0.0178404					0.12594	0.0177552					0.186238	0.017738
	0.057914	0.0178505					0.125988	0.0177652					0.186293	0.017748
	0.0579235	0.0178606					0.126155	0.0177753					0.186736	0.017758
	0.0579306	0.0178706					0.126239	0.0177853					0.186755	0.017768
	0.0579336	0.0178807					0.126266	0.0177953					0.186769	0.017778
	0.0579581	0.0178908					0.126274	0.0178054					0.186775	0.0177881
	0.05798	0.0179009					0.126283	0.0178154					0.187059	0.0177981
	0.0580072	0.017911					0.126291	0.0178254					0.187065	0.0178081
	0.0580834	0.017921					0.126327	0.0178355					0.187105	0.0178181
	0.0580854	0.0179311					0.126342	0.0178455					0.187217	0.0178282
	0.0580946	0.0179412					0.126381	0.0178555					0.187261	0.0178382
	0.0580989	0.0179513					0.126562	0.0178656					0.187722	0.0178482
	0.0581033	0.0179614					0.126563	0.0178756					0.187973	0.0178582
	0.0581282	0.0179714					0.126709	0.0178856					0.188029	0.0178682
	0.0581291	0.0179815					0.126743	0.0178957					0.188121	0.0178783
	0.0582268	0.0179916					0.126807	0.0179057					0.188154	0.0178883
	0.0582599	0.0180017					0.126821	0.0179157					0.188175	0.0178983
	0.0583022	0.0180118					0.126831	0.0179257					0.1882	0.0179083
	0.0583025	0.0180218					0.12685	0.0179358					0.188202	0.0179183
	0.0583215	0.0180319					0.126883	0.0179458					0.188228	0.0179284
	0.0583718	0.018042					0.126899	0.0179558					0.188274	0.0179384
	0.0584002	0.0180521					0.126941	0.0179659					0.188327	0.0179484
	0.0584016	0.0180621					0.127205	0.0179759					0.188454	0.0179584
	0.0584366	0.0180722					0.127271	0.0179859					0.188498	0.0179685
	0.0584563	0.0180823					0.127325	0.017996					0.188549	0.0179785
	0.0584727	0.0180924					0.127335	0.018006					0.188692	0.0179885
	0.0585826	0.0181025					0.127337	0.018016					0.188826	0.0179985
	0.0585866	0.0181125					0.127362	0.0180261					0.188932	0.0180085
	0.0586594	0.0181226					0.127507	0.0180361					0.188947	0.0180186
	0.0586875	0.0181327					0.127706	0.0180461					0.189378	0.0180286
	0.0586877	0.0181428					0.12775	0.0180562					0.189478	0.0180386
	0.0586961	0.0181529					0.127891	0.0180662					0.189542	0.0180486
	0.0587493	0.0181629					0.128092	0.0180762					0.189839	0.0180586
	0.0587689	0.018173					0.12817	0.0180862					0.190009	0.0180687
	0.0587697	0.0181831					0.128342	0.0180963					0.190092	0.0180787
	0.0587907	0.0181932					0.128372	0.0181063					0.190179	0.0180887
	0.0588057	0.0182033					0.128379	0.0181163					0.190189	0.0180987
	0.0588904	0.0182133					0.128464	0.0181264					0.190289	0.0181088
	0.0588949	0.0182234					0.128604	0.0181364					0.190359	0.0181188
	0.0589022	0.0182335					0.128673	0.0181464					0.190465	0.0181288
	0.0589146	0.0182436					0.128767	0.0181565					0.190581	0.0181388
	0.0589282	0.0182537					0.128933	0.0181665					0.190767	0.0181488
	0.0589437	0.0182637					0.128949	0.0181765					0.190802	0.0181589
	0.0589514	0.0182738					0.128975	0.0181866					0.190865	0.0181689
	0.0589615	0.0182839					0.12899	0.0181966					0.191035	0.0181789
	0.0589674	0.018294					0.12901	0.0182066					0.191036	0.0181889
	0.0589678	0.0183041					0.129196	0.0182167					0.191063	0.0181989
	0.0590269	0.0183141					0.12924	0.0182267					0.191148	0.018209
	0.059065	0.0183242					0.129361	0.0182367					0.191165	0.018219
	0.0590688	0.0183343					0.129377	0.0182467					0.191282	0.018229
	0.0590768	0.0183444					0.129388	0.0182568					0.191347	0.018239
	0.0590977	0.0183545					0.129514	0.0182668					0.191445	0.0182491
	0.0591181	0.0183645					0.129558	0.0182768					0.191488	0.0182591
	0.0591378	0.0183746					0.129658	0.0182869					0.191532	0.0182691
	0.0591397	0.0183847					0.129766	0.0182969					0.19158	0.0182791
	0.0591961	0.0183948					0.129792	0.0183069					0.191713	0.0182891
	0.0591987	0.0184048					0.129833	0.018317					0.191727	0.0182992
	0.0592017	0.0184149					0.129909	0.018327					0.191734	0.0183092
	0.0592021	0.018425					0.129957	0.018337					0.191889	0.0183192
	0.05927	0.0184351					0.130051	0.0183471					0.191909	0.0183292
	0.0592721	0.0184452					0.130146	0.0183571					0.191942	0.0183392
	0.059277	0.0184552					0.130283	0.0183671					0.191987	0.0183493
	0.059364	0.0184653					0.130337	0.0183772					0.192008	0.0183593
	0.059394	0.0184754					0.130419	0.0183872					0.192032	0.0183693
	0.0594187	0.0184855					0.130424	0.0183972					0.192052	0.0183793
	0.0594271	0.0184956					0.130565	0.0184072					0.192337	0.0183894
	0.0594508	0.0185056					0.130611	0.0184173					0.192542	0.0183994
	0.0595209	0.0185157					0.130616	0.0184273					0.192618	0.0184094
	0.0595871	0.0185258					0.130631	0.0184373					0.192673	0.0184194
	0.0595902	0.0185359					0.130632	0.0184474					0.192708	0.0184294
	0.0596022	0.018546					0.130685	0.0184574					0.193031	0.0184395
	0.0597772	0.018556					0.130735	0.0184674					0.193109	0.0184495
	0.0597813	0.0185661					0.130774	0.0184775					0.193165	0.0184595
	0.059782	0.0185762					0.130807	0.0184875					0.193293	0.0184695
	0.0597926	0.0185863					0.130901	0.0184975					0.193343	0.0184795
	0.0598004	0.0185964					0.131022	0.0185076					0.193383	0.0184896
	0.0598282	0.0186064					0.131024	0.0185176					0.193406	0.0184996
	0.0598637	0.0186165					0.131099	0.0185276					0.193476	0.0185096
	0.0598798	0.0186266					0.131167	0.0185377					0.193559	0.0185196
	0.0599028	0.0186367					0.131231	0.0185477					0.193752	0.0185297
	0.0599162	0.0186468					0.13128	0.0185577					0.193986	0.0185397
	0.0599946	0.0186568					0.131343	0.0185677					0.194046	0.0185497
	0.0600308	0.0186669					0.131426	0.0185778					0.194133	0.0185597
	0.0600796	0.018677					0.13143	0.0185878					0.194179	0.0185697
	0.0601221	0.0186871					0.131547	0.0185978					0.194224	0.0185798
	0.0601499	0.0186971					0.131593	0.0186079					0.194295	0.0185898
	0.0601922	0.0187072					0.131768	0.0186179					0.194391	0.0185998
	0.0602107	0.0187173					0.131901	0.0186279					0.194434	0.0186098
	0.0602247	0.0187274					0.132081	0.018638					0.194567	0.0186198
	0.0602425	0.0187375					0.132099	0.018648					0.194592	0.0186299
	0.0602702	0.0187475					0.132108	0.018658					0.194597	0.0186399
	0.060314	0.0187576					0.132237	0.0186681					0.194598	0.0186499
	0.0603808	0.0187677					0.132243	0.0186781					0.194638	0.0186599
	0.0603929	0.0187778					0.132328	0.0186881					0.194716	0.01867
	0.0604355	0.0187879					0.132337	0.0186982					0.195039	0.01868
	0.0604411	0.0187979					0.132349	0.0187082					0.195081	0.01869
	0.0604992	0.018808					0.13235	0.0187182					0.195194	0.0187
	0.0605378	0.0188181					0.132436	0.0187282					0.195277	0.01871
	0.0605822	0.0188282					0.132458	0.0187383					0.195485	0.0187201
	0.0606036	0.0188383					0.132482	0.0187483					0.195507	0.0187301
	0.0606162	0.0188483					0.132833	0.0187583					0.195616	0.0187401
	0.0606312	0.0188584					0.132949	0.0187684					0.19562	0.0187501
	0.0606671	0.0188685					0.132969	0.0187784					0.195895	0.0187601
	0.0606947	0.0188786					0.133005	0.0187884					0.195979	0.0187702
	0.0607434	0.0188887					0.133273	0.0187985					0.195983	0.0187802
	0.0607436	0.0188987					0.133364	0.0188085					0.196166	0.0187902
	0.0607603	0.0189088					0.13343	0.0188185					0.196212	0.0188002
	0.060824	0.0189189					0.133528	0.0188286					0.19633	0.0188103
	0.0609009	0.018929					0.133563	0.0188386					0.19639	0.0188203
	0.0609195	0.018939					0.133564	0.0188486					0.196498	0.0188303
	0.0609231	0.0189491					0.133707	0.0188587					0.196599	0.0188403
	0.0609444	0.0189592					0.133741	0.0188687					0.196735	0.0188503
	0.0609504	0.0189693					0.134184	0.0188787					0.19675	0.0188604
	0.0609906	0.0189794					0.134185	0.0188887					0.196799	0.0188704
	0.0609955	0.0189894					0.134188	0.0188988					0.196847	0.0188804
	0.0610182	0.0189995					0.134225	0.0189088					0.196951	0.0188904
	0.0610267	0.0190096					0.134236	0.0189188					0.196993	0.0189004
	0.0610434	0.0190197					0.134287	0.0189289					0.19705	0.0189105
	0.0610566	0.0190298					0.134329	0.0189389					0.197051	0.0189205
	0.0610801	0.0190398					0.134412	0.0189489					0.197061	0.0189305
	0.0610804	0.0190499					0.134464	0.018959					0.197124	0.0189405
	0.0610872	0.01906					0.134532	0.018969					0.197179	0.0189506
	0.0610948	0.0190701					0.134634	0.018979					0.197213	0.0189606
	0.0611027	0.0190802					0.134655	0.0189891					0.197353	0.0189706
	0.0611242	0.0190902					0.134709	0.0189991					0.197414	0.0189806
	0.0611359	0.0191003					0.134741	0.0190091					0.197531	0.0189906
	0.0611661	0.0191104					0.134764	0.0190191					0.197576	0.0190007
	0.0611708	0.0191205					0.134839	0.0190292					0.197601	0.0190107
	0.0611986	0.0191306					0.135015	0.0190392					0.197628	0.0190207
	0.0612316	0.0191406					0.135107	0.0190492					0.197791	0.0190307
	0.0612574	0.0191507					0.135149	0.0190593					0.197862	0.0190407
	0.0612646	0.0191608					0.135204	0.0190693					0.197908	0.0190508
	0.0612702	0.0191709					0.135296	0.0190793					0.197946	0.0190608
	0.0613121	0.019181					0.1354	0.0190894					0.197999	0.0190708
	0.0613357	0.019191					0.135428	0.0190994					0.198	0.0190808
	0.0613433	0.0192011					0.135489	0.0191094					0.198201	0.0190909
	0.0613757	0.0192112					0.135586	0.0191195					0.198452	0.0191009
	0.0614293	0.0192213					0.135589	0.0191295					0.198473	0.0191109
	0.0614729	0.0192314					0.135693	0.0191395					0.19856	0.0191209
	0.0615171	0.0192414					0.135714	0.0191496					0.198629	0.0191309
	0.0615235	0.0192515					0.135774	0.0191596					0.198741	0.019141
	0.0615552	0.0192616					0.135784	0.0191696					0.198786	0.019151
	0.0615811	0.0192717					0.135789	0.0191796					0.198865	0.019161
	0.0616077	0.0192817					0.135826	0.0191897					0.199051	0.019171
	0.0616488	0.0192918					0.135906	0.0191997					0.199211	0.019181
	0.0617235	0.0193019					0.135964	0.0192097					0.19924	0.0191911
	0.061747	0.019312					0.136094	0.0192198					0.199322	0.0192011
	0.0617612	0.0193221					0.136158	0.0192298					0.199387	0.0192111
	0.0618052	0.0193321					0.136238	0.0192398					0.19953	0.0192211
	0.0618137	0.0193422					0.136294	0.0192499					0.199563	0.0192312
	0.0618741	0.0193523					0.136343	0.0192599					0.199634	0.0192412
	0.0618811	0.0193624					0.136348	0.0192699					0.199643	0.0192512
	0.0619528	0.0193725					0.136364	0.01928					0.199915	0.0192612
	0.0619733	0.0193825					0.136379	0.01929					0.200012	0.0192712
	0.0619937	0.0193926					0.136455	0.0193					0.20009	0.0192813
	0.0620022	0.0194027					0.136468	0.0193101					0.200176	0.0192913
	0.0620928	0.0194128					0.136473	0.0193201					0.200279	0.0193013
	0.0621212	0.0194229					0.136482	0.0193301					0.200351	0.0193113
	0.0621702	0.0194329					0.136507	0.0193401					0.200418	0.0193213
	0.0621786	0.019443					0.136534	0.0193502					0.200464	0.0193314
	0.0621836	0.0194531					0.136535	0.0193602					0.200543	0.0193414
	0.0622143	0.0194632					0.136549	0.0193702					0.200874	0.0193514
	0.0622575	0.0194733					0.13672	0.0193803					0.200902	0.0193614
	0.0622607	0.0194833					0.13681	0.0193903					0.201054	0.0193715
	0.0622801	0.0194934					0.136865	0.0194003					0.201066	0.0193815
	0.0623832	0.0195035					0.137053	0.0194104					0.201066	0.0193915
	0.0624181	0.0195136					0.137081	0.0194204					0.201117	0.0194015
	0.0624253	0.0195237					0.13711	0.0194304					0.201186	0.0194115
	0.0624325	0.0195337					0.13713	0.0194405					0.201198	0.0194216
	0.0624732	0.0195438					0.137286	0.0194505					0.20152	0.0194316
	0.0624838	0.0195539					0.137321	0.0194605					0.201681	0.0194416
	0.0624939	0.019564					0.137347	0.0194706					0.201754	0.0194516
	0.0624998	0.019574					0.137454	0.0194806					0.201924	0.0194616
	0.0625411	0.0195841					0.137457	0.0194906					0.202134	0.0194717
	0.0625423	0.0195942					0.137559	0.0195006					0.20224	0.0194817
	0.0625597	0.0196043					0.137688	0.0195107					0.202246	0.0194917
	0.0625796	0.0196144					0.137692	0.0195207					0.202336	0.0195017
	0.0626156	0.0196244					0.137698	0.0195307					0.202544	0.0195118
	0.0626648	0.0196345					0.137751	0.0195408					0.202641	0.0195218
	0.0627257	0.0196446					0.137752	0.0195508					0.202658	0.0195318
	0.0627265	0.0196547					0.137765	0.0195608					0.202777	0.0195418
	0.0627622	0.0196648					0.137767	0.0195709					0.20302	0.0195518
	0.062815	0.0196748					0.137844	0.0195809					0.203163	0.0195619
	0.0628205	0.0196849					0.137866	0.0195909					0.203179	0.0195719
	0.0628495	0.019695					0.137903	0.019601					0.203224	0.0195819
	0.0628694	0.0197051					0.137935	0.019611					0.203226	0.0195919
	0.0629028	0.0197152					0.138034	0.019621					0.203238	0.0196019
	0.0629741	0.0197252					0.138034	0.0196311					0.203365	0.019612
	0.0629758	0.0197353					0.138119	0.0196411					0.203494	0.019622
	0.0629808	0.0197454					0.138256	0.0196511					0.203648	0.019632
	0.0629869	0.0197555					0.138288	0.0196611					0.2037	0.019642
	0.0629952	0.0197656					0.138309	0.0196712					0.203816	0.0196521
	0.0630337	0.0197756					0.138333	0.0196812					0.204089	0.0196621
	0.0630426	0.0197857					0.138522	0.0196912					0.204374	0.0196721
	0.0630495	0.0197958					0.138545	0.0197013					0.204454	0.0196821
	0.0630787	0.0198059					0.138626	0.0197113					0.204552	0.0196921
	0.0630862	0.019816					0.138652	0.0197213					0.204636	0.0197022
	0.0630887	0.019826					0.138695	0.0197314					0.204676	0.0197122
	0.0630897	0.0198361					0.138729	0.0197414					0.204693	0.0197222
	0.0630985	0.0198462					0.138778	0.0197514					0.204867	0.0197322
	0.0631064	0.0198563					0.138874	0.0197615					0.204916	0.0197422
	0.0631274	0.0198663					0.138887	0.0197715					0.204925	0.0197523
	0.0631662	0.0198764					0.138968	0.0197815					0.205068	0.0197623
	0.0631908	0.0198865					0.138984	0.0197916					0.205169	0.0197723
	0.0632221	0.0198966					0.139051	0.0198016					0.2054	0.0197823
	0.0632241	0.0199067					0.139094	0.0198116					0.205458	0.0197924
	0.0632363	0.0199167					0.13917	0.0198216					0.20551	0.0198024
	0.063281	0.0199268					0.139318	0.0198317					0.205633	0.0198124
	0.0633197	0.0199369					0.139355	0.0198417					0.205664	0.0198224
	0.0633269	0.019947					0.139356	0.0198517					0.205785	0.0198324
	0.0633411	0.0199571					0.139404	0.0198618					0.205894	0.0198425
	0.0633508	0.0199671					0.139429	0.0198718					0.205975	0.0198525
	0.063383	0.0199772					0.13947	0.0198818					0.206185	0.0198625
	0.0634157	0.0199873					0.13947	0.0198919					0.206414	0.0198725
	0.0634243	0.0199974					0.139498	0.0199019					0.206524	0.0198825
	0.0634399	0.0200075					0.139594	0.0199119					0.206691	0.0198926
	0.0635088	0.0200175					0.139605	0.019922					0.206698	0.0199026
	0.0635176	0.0200276					0.139633	0.019932					0.206989	0.0199126
	0.0635197	0.0200377					0.139657	0.019942					0.207041	0.0199226
	0.0635349	0.0200478					0.139698	0.0199521					0.207368	0.0199327
	0.0635389	0.0200579					0.139716	0.0199621					0.207448	0.0199427
	0.0635698	0.0200679					0.139752	0.0199721					0.20763	0.0199527
	0.0636154	0.020078					0.139779	0.0199821					0.207841	0.0199627
	0.0636205	0.0200881					0.139904	0.0199922					0.208182	0.0199727
	0.0636316	0.0200982					0.139906	0.0200022					0.208445	0.0199828
	0.0636414	0.0201083					0.139925	0.0200122					0.208461	0.0199928
[truncated: 83,425 more rows]

## Sheet: Figure 5
Figure 5
	Bayesian predictive distribution
	BPD - ETAS_MCMC (flat)			BPD - ETAS_MCMC (Gamma)			BPD - ETAS_MCMC (Gamma)			BPD - OU (flat)			BPD - OU_MCMC (Gamma)			EVD - OU
	m	PB		m	PB		m	PB		m	PB		m	PB		m	PB
	4.23633	0		4.48684	0		4.54565	0		3.367	7.90739e-09		3.367	1.64521e-40		3.367	4.90053e-48
	4.23633	1.02104e-05		4.48684	1.02939e-05		4.54565	1.01548e-05		3.434	2.73062e-08		3.434	7.20704e-36		3.434	1.56396e-42
	4.47345	2.04209e-05		4.60373	2.05878e-05		4.57569	2.03095e-05		3.501	7.20707e-08		3.501	1.10566e-31		3.501	1.14256e-37
	4.49767	3.06313e-05		4.61907	3.08817e-05		4.57754	3.04643e-05		3.568	1.69252e-07		3.568	5.92808e-28		3.568	2.26829e-33
	4.52071	4.08417e-05		4.63664	4.11756e-05		4.5802	4.0619e-05		3.635	3.65458e-07		3.635	1.20003e-24		3.635	1.42401e-29
	4.56234	5.10522e-05		4.67641	5.14695e-05		4.59287	5.07738e-05		3.702	8.69763e-07		3.702	1.01488e-21		3.702	3.23215e-26
	4.57018	6.12626e-05		4.69177	6.17633e-05		4.63411	6.09286e-05		3.769	2.21239e-06		3.769	3.90157e-19		3.769	2.98565e-23
	4.58359	7.14731e-05		4.72325	7.20572e-05		4.63804	7.10833e-05		3.836	5.13111e-06		3.836	7.33299e-17		3.836	1.24617e-20
	4.6014	8.16835e-05		4.72394	8.23511e-05		4.63937	8.12381e-05		3.903	1.17131e-05		3.903	7.24049e-15		3.903	2.57776e-18
	4.62725	9.18939e-05		4.72799	9.2645e-05		4.63944	9.13928e-05		3.97	2.56168e-05		3.97	4.03517e-13		3.97	2.86751e-16
	4.63019	0.000102104		4.73282	0.000102939		4.64522	0.000101548		4.037	5.45683e-05		4.037	1.35896e-11		4.037	1.84377e-14
	4.64129	0.000112315		4.73733	0.000113233		4.65013	0.000111702		4.104	0.000113039		4.104	2.94356e-10		4.104	7.30373e-13
	4.65222	0.000122525		4.73828	0.000123527		4.65014	0.000121857		4.171	0.000227855		4.171	4.3354e-09		4.171	1.88578e-11
	4.65512	0.000132736		4.75728	0.000133821		4.65827	0.000132012		4.238	0.000446363		4.238	4.56032e-08		4.238	3.33559e-10
	4.66394	0.000142946		4.77332	0.000144114		4.66056	0.000142167		4.305	0.00084822		4.305	3.57661e-07		4.305	4.22377e-09
	4.67585	0.000153157		4.77702	0.000154408		4.66501	0.000152321		4.372	0.00156094		4.372	2.17167e-06		4.372	3.9807e-08
	4.67833	0.000163367		4.78164	0.000164702		4.67185	0.000162476		4.439	0.00277709		4.439	1.05485e-05		4.439	2.88985e-07
	4.68544	0.000173577		4.78612	0.000174996		4.68077	0.000172631		4.506	0.00477092		4.506	4.21734e-05		4.506	1.66584e-06
	4.6896	0.000183788		4.79223	0.00018529		4.68166	0.000182786		4.573	0.00790912		4.573	0.000142259		4.573	7.83219e-06
	4.70029	0.000193998		4.8052	0.000195584		4.68525	0.00019294		4.64	0.0126501		4.64	0.000413653		4.64	3.07557e-05
	4.70288	0.000204209		4.80871	0.000205878		4.6863	0.000203095		4.707	0.0195273		4.707	0.00105634		4.707	0.000103005
	4.70524	0.000214419		4.81019	0.000216172		4.68737	0.00021325		4.774	0.0291148		4.774	0.0024078		4.774	0.000299721
	4.7066	0.00022463		4.81222	0.000226466		4.69169	0.000223405		4.841	0.0419772		4.841	0.00496815		4.841	0.000770218
	4.70683	0.00023484		4.82183	0.000236759		4.69211	0.000233559		4.908	0.0586104		4.908	0.00939406		4.908	0.00177347
	4.71006	0.00024505		4.82204	0.000247053		4.69379	0.000243714		4.975	0.0793838		4.975	0.0164527		4.975	0.00370589
	4.71063	0.000255261		4.82274	0.000257347		4.69674	0.000253869		5.042	0.104492		5.042	0.02694		5.042	0.00710765
	4.71145	0.000265471		4.82453	0.000267641		4.69798	0.000264024		5.109	0.133925		5.109	0.0415793		5.109	0.0126373
	4.71211	0.000275682		4.82466	0.000277935		4.70127	0.000274178		5.176	0.167463		5.176	0.0609225		5.176	0.0210139
	4.71878	0.000285892		4.82666	0.000288229		4.70151	0.000284333		5.243	0.20469		5.243	0.0852738		5.243	0.0329356
	4.72615	0.000296103		4.83108	0.000298523		4.70316	0.000294488		5.31	0.245031		5.31	0.11465		5.31	0.0489913
	4.72626	0.000306313		4.84016	0.000308817		4.70648	0.000304643		5.377	0.287795		5.377	0.148781		5.377	0.069584
	4.73151	0.000316524		4.84112	0.000319111		4.70808	0.000314798		5.444	0.332229		5.444	0.187142		5.444	0.0948792
	4.73169	0.000326734		4.84327	0.000329405		4.70952	0.000324952		5.511	0.377568		5.511	0.229016		5.511	0.124786
	4.73291	0.000336944		4.84801	0.000339698		4.70972	0.000335107		5.578	0.423075		5.578	0.27356		5.578	0.158971
	4.73726	0.000347155		4.84905	0.000349992		4.71501	0.000345262		5.645	0.468078		5.645	0.31988		5.645	0.196895
	4.73737	0.000357365		4.85549	0.000360286		4.7169	0.000355417		5.712	0.511992		5.712	0.367087		5.712	0.237872
	4.74481	0.000367576		4.85605	0.00037058		4.7177	0.000365571		5.779	0.554333		5.779	0.414355		5.779	0.281125
	4.74508	0.000377786		4.86014	0.000380874		4.71946	0.000375726		5.846	0.594721		5.846	0.46095		5.846	0.325847
	4.7461	0.000387997		4.8623	0.000391168		4.72019	0.000385881		5.913	0.632877		5.913	0.506252		5.913	0.371253
	4.74869	0.000398207		4.86413	0.000401462		4.72141	0.000396036		5.98	0.668615		5.98	0.549765		5.98	0.416614
	4.75151	0.000408417		4.86515	0.000411756		4.72161	0.00040619		6.047	0.701835		6.047	0.591113		6.047	0.46129
	4.75253	0.000418628		4.86923	0.00042205		4.7217	0.000416345		6.114	0.732503		6.114	0.630035		6.114	0.504739
	4.76109	0.000428838		4.86999	0.000432343		4.72366	0.0004265		6.181	0.760644		6.181	0.666368		6.181	0.546527
	4.7625	0.000439049		4.87019	0.000442637		4.72784	0.000436655		6.248	0.786328		6.248	0.700036		6.248	0.586324
	4.7636	0.000449259		4.87425	0.000452931		4.73061	0.000446809		6.315	0.809658		6.315	0.731033		6.315	0.623897
	4.76639	0.00045947		4.87495	0.000463225		4.73351	0.000456964		6.382	0.830759		6.382	0.759408		6.382	0.659097
	4.76696	0.00046968		4.87529	0.000473519		4.73544	0.000467119		6.449	0.849774		6.449	0.785252		6.449	0.691851
	4.77136	0.000479891		4.87626	0.000483813		4.73958	0.000477274		6.516	0.866852		6.516	0.808687		6.516	0.722146
	4.77238	0.000490101		4.87647	0.000494107		4.73967	0.000487428		6.583	0.882145		6.583	0.829855		6.583	0.75002
	4.77241	0.000500311		4.87739	0.000504401		4.74537	0.000497583		6.65	0.895805		6.65	0.848909		6.65	0.775544
	4.77332	0.000510522		4.87785	0.000514695		4.74568	0.000507738		6.717	0.907978		6.717	0.866008		6.717	0.798821
	4.77586	0.000520732		4.8784	0.000524988		4.74674	0.000517893		6.784	0.918805		6.784	0.881313		6.784	0.819971
	4.77905	0.000530943		4.87924	0.000535282		4.74675	0.000528047		6.851	0.928416		6.851	0.894979		6.851	0.839126
	4.78691	0.000541153		4.88221	0.000545576		4.74769	0.000538202		6.918	0.936936		6.918	0.907157		6.918	0.856425
	4.78782	0.000551364		4.8825	0.00055587		4.74927	0.000548357		6.985	0.944478		6.985	0.917989		6.985	0.872007
	4.78838	0.000561574		4.8826	0.000566164		4.75179	0.000558512		7.052	0.951146		7.052	0.927608		7.052	0.886013
	4.78977	0.000571784		4.88268	0.000576458		4.75189	0.000568666		7.119	0.957036		7.119	0.936139		7.119	0.898576
	4.79081	0.000581995		4.88317	0.000586752		4.75386	0.000578821		7.186	0.962233		7.186	0.943696		7.186	0.909825
	4.79168	0.000592205		4.88495	0.000597046		4.75431	0.000588976		7.253	0.966815		7.253	0.950381		7.253	0.919884
	4.79284	0.000602416		4.88594	0.00060734		4.7551	0.000599131		7.32	0.970853		7.32	0.956291		7.32	0.928864
	4.79292	0.000612626		4.88711	0.000617633		4.75513	0.000609286		7.387	0.974408		7.387	0.961511		7.387	0.936873
	4.79701	0.000622837		4.88791	0.000627927		4.75932	0.00061944		7.454	0.977537		7.454	0.966118		7.454	0.944007
	4.79754	0.000633047		4.88802	0.000638221		4.75973	0.000629595		7.521	0.980289		7.521	0.970182		7.521	0.950357
	4.79825	0.000643258		4.88855	0.000648515		4.76058	0.00063975		7.588	0.982709		7.588	0.973764		7.588	0.956003
	4.79944	0.000653468		4.89252	0.000658809		4.76059	0.000649905		7.655	0.984836		7.655	0.976921		7.655	0.96102
	4.79958	0.000663678		4.89329	0.000669103		4.76279	0.000660059		7.722	0.986706		7.722	0.979701		7.722	0.965476
	4.79965	0.000673889		4.89379	0.000679397		4.76315	0.000670214		7.789	0.988348		7.789	0.982149		7.789	0.96943
	4.80157	0.000684099		4.89382	0.000689691		4.76718	0.000680369		7.856	0.989791		7.856	0.984303		7.856	0.972938
	4.80229	0.00069431		4.89403	0.000699985		4.76788	0.000690524		7.923	0.991058		7.923	0.986199		7.923	0.976049
	4.80457	0.00070452		4.89477	0.000710278		4.76993	0.000700678		7.99	0.99217		7.99	0.987867		7.99	0.978805
	4.8059	0.000714731		4.8953	0.000720572		4.77178	0.000710833		8.057	0.993147		8.057	0.989334		8.057	0.981248
	4.80929	0.000724941		4.89967	0.000730866		4.77255	0.000720988		8.124	0.994005		8.124	0.990624		8.124	0.983411
	4.80997	0.000735151		4.90039	0.00074116		4.77289	0.000731143		8.191	0.994757		8.191	0.991759		8.191	0.985327
	4.81224	0.000745362		4.901	0.000751454		4.77319	0.000741297		8.258	0.995418		8.258	0.992756		8.258	0.987023
	4.8123	0.000755572		4.90265	0.000761748		4.77395	0.000751452		8.325	0.995998		8.325	0.993633		8.325	0.988524
	4.8145	0.000765783		4.90298	0.000772042		4.77403	0.000761607		8.392	0.996507		8.392	0.994404		8.392	0.989852
	4.81472	0.000775993		4.90319	0.000782336		4.77438	0.000771762		8.459	0.996953		8.459	0.995081		8.459	0.991028
	4.81688	0.000786204		4.90394	0.00079263		4.7748	0.000781916		8.526	0.997345		8.526	0.995676		8.526	0.992067
	4.81699	0.000796414		4.90394	0.000802923		4.77509	0.000792071		8.593	0.997689		8.593	0.9962		8.593	0.992987
	4.8174	0.000806625		4.90613	0.000813217		4.77767	0.000802226		8.66	0.997991		8.66	0.99666		8.66	0.9938
	4.82053	0.000816835		4.90729	0.000823511		4.77865	0.000812381		8.727	0.998256		8.727	0.997064		8.727	0.99452
	4.82227	0.000827045		4.90747	0.000833805		4.7792	0.000822535		8.794	0.998489		8.794	0.997419		8.794	0.995156
	4.82332	0.000837256		4.90772	0.000844099		4.77939	0.00083269		8.861	0.998693		8.861	0.997731		8.861	0.995718
	4.8246	0.000847466		4.90811	0.000854393		4.78045	0.000842845		8.928	0.998872		8.928	0.998006		8.928	0.996215
	4.82628	0.000857677		4.90894	0.000864687		4.78179	0.000853		8.995	0.999029		8.995	0.998247		8.995	0.996655
	4.82851	0.000867887		4.90898	0.000874981		4.78284	0.000863154		9.062	0.999167		9.062	0.998459		9.062	0.997043
	4.82884	0.000878098		4.90904	0.000885275		4.78529	0.000873309		9.129	0.999289		9.129	0.998645		9.129	0.997387
	4.82978	0.000888308		4.90969	0.000895568		4.78828	0.000883464		9.196	0.999395		9.196	0.998809		9.196	0.997691
	4.8302	0.000898518		4.91114	0.000905862		4.78875	0.000893619		9.263	0.999488		9.263	0.998953		9.263	0.997959
	4.83113	0.000908729		4.9126	0.000916156		4.79225	0.000903774		9.33	0.99957		9.33	0.999079		9.33	0.998196
	4.8323	0.000918939		4.91298	0.00092645		4.7929	0.000913928		9.397	0.999642		9.397	0.99919		9.397	0.998406
	4.8336	0.00092915		4.91319	0.000936744		4.79303	0.000924083		9.464	0.999706		9.464	0.999288		9.464	0.998591
	4.83451	0.00093936		4.91589	0.000947038		4.79364	0.000934238		9.531	0.999761		9.531	0.999374		9.531	0.998755
	4.83495	0.000949571		4.91599	0.000957332		4.79575	0.000944393		9.598	0.99981		9.598	0.999449		9.598	0.9989
	4.83544	0.000959781		4.91756	0.000967626		4.79612	0.000954547		9.665	0.999853		9.665	0.999516		9.665	0.999028
	4.83623	0.000969992		4.91884	0.00097792		4.79655	0.000964702		9.732	0.99989		9.732	0.999574		9.732	0.999141
	4.83643	0.000980202		4.9189	0.000988213		4.79676	0.000974857		9.799	0.999923		9.799	0.999625		9.799	0.999241
	4.83705	0.000990412		4.91988	0.000998507		4.79723	0.000985012		9.866	0.999952		9.866	0.999671		9.866	0.999329
	4.83755	0.00100062		4.9202	0.0010088		4.79802	0.000995166		9.933	0.999978		9.933	0.99971		9.933	0.999407
	4.838	0.00101083		4.92097	0.0010191		4.79906	0.00100532		10	1		10	0.999745		10	0.999476
	4.83855	0.00102104		4.92458	0.00102939		4.80035	0.00101548
	4.83908	0.00103125		4.92464	0.00103968		4.80044	0.00102563
	4.84245	0.00104146		4.92501	0.00104998		4.80105	0.00103579
	4.84245	0.00105167		4.92601	0.00106027		4.80174	0.00104594
	4.84376	0.00106189		4.92668	0.00107056		4.80221	0.00105609
	4.84391	0.0010721		4.92692	0.00108086		4.80227	0.00106625
	4.84553	0.00108231		4.92722	0.00109115		4.80464	0.0010764
	4.84561	0.00109252		4.92837	0.00110145		4.80514	0.00108656
	4.84635	0.00110273		4.92889	0.00111174		4.8052	0.00109671
	4.84681	0.00111294		4.93081	0.00112203		4.80582	0.00110687
	4.84885	0.00112315		4.93571	0.00113233		4.80683	0.00111702
	4.84919	0.00113336		4.93584	0.00114262		4.80912	0.00112718
	4.85064	0.00114357		4.93609	0.00115292		4.80934	0.00113733
	4.8528	0.00115378		4.93864	0.00116321		4.8097	0.00114749
	4.85288	0.00116399		4.93934	0.0011735		4.81125	0.00115764
	4.85361	0.0011742		4.93983	0.0011838		4.81206	0.0011678
	4.85369	0.00118441		4.94055	0.00119409		4.81231	0.00117795
	4.85469	0.00119462		4.94066	0.00120439		4.81356	0.00118811
	4.85634	0.00120483		4.94089	0.00121468		4.81372	0.00119826
	4.85658	0.00121504		4.94125	0.00122497		4.81374	0.00120842
	4.85681	0.00122525		4.94214	0.00123527		4.81532	0.00121857
	4.85736	0.00123546		4.94215	0.00124556		4.81563	0.00122873
	4.8582	0.00124567		4.94296	0.00125585		4.81655	0.00123888
	4.85826	0.00125588		4.94345	0.00126615		4.81668	0.00124904
	4.86225	0.00126609		4.94432	0.00127644		4.81836	0.00125919
	4.86318	0.0012763		4.94473	0.00128674		4.81844	0.00126934
	4.86417	0.00128652		4.94509	0.00129703		4.81849	0.0012795
	4.86427	0.00129673		4.94579	0.00130732		4.81857	0.00128965
	4.86489	0.00130694		4.94599	0.00131762		4.81913	0.00129981
	4.86751	0.00131715		4.94663	0.00132791		4.81965	0.00130996
	4.86782	0.00132736		4.94698	0.00133821		4.82049	0.00132012
	4.86786	0.00133757		4.94781	0.0013485		4.8221	0.00133027
	4.86829	0.00134778		4.94792	0.00135879		4.82302	0.00134043
	4.86944	0.00135799		4.94858	0.00136909		4.82322	0.00135058
	4.87012	0.0013682		4.9486	0.00137938		4.82433	0.00136074
	4.87038	0.00137841		4.94884	0.00138968		4.82447	0.00137089
	4.87044	0.00138862		4.94988	0.00139997		4.82451	0.00138105
	4.87148	0.00139883		4.95029	0.00141026		4.82568	0.0013912
	4.8716	0.00140904		4.95092	0.00142056		4.82626	0.00140136
	4.87162	0.00141925		4.95103	0.00143085		4.82656	0.00141151
	4.8725	0.00142946		4.95121	0.00144114		4.82679	0.00142167
	4.87286	0.00143967		4.95151	0.00145144		4.82683	0.00143182
	4.87382	0.00144988		4.95225	0.00146173		4.82751	0.00144198
	4.87687	0.00146009		4.95275	0.00147203		4.82798	0.00145213
	4.879	0.0014703		4.95281	0.00148232		4.82913	0.00146229
	4.87947	0.00148051		4.95352	0.00149261		4.82914	0.00147244
	4.88195	0.00149072		4.95364	0.00150291		4.8292	0.00148259
	4.88262	0.00150093		4.95437	0.0015132		4.82989	0.00149275
	4.88319	0.00151114		4.95498	0.0015235		4.82993	0.0015029
	4.88368	0.00152136		4.95517	0.00153379		4.83068	0.00151306
	4.88392	0.00153157		4.95529	0.00154408		4.83084	0.00152321
	4.88441	0.00154178		4.95532	0.00155438		4.83242	0.00153337
	4.88511	0.00155199		4.95534	0.00156467		4.83291	0.00154352
	4.88551	0.0015622		4.95537	0.00157497		4.83335	0.00155368
	4.88662	0.00157241		4.95574	0.00158526		4.83355	0.00156383
	4.88728	0.00158262		4.9562	0.00159555		4.83361	0.00157399
	4.88738	0.00159283		4.95678	0.00160585		4.83387	0.00158414
	4.88741	0.00160304		4.95739	0.00161614		4.83529	0.0015943
	4.8876	0.00161325		4.95887	0.00162643		4.83531	0.00160445
	4.88771	0.00162346		4.96166	0.00163673		4.8354	0.00161461
	4.88783	0.00163367		4.96182	0.00164702		4.83562	0.00162476
	4.88965	0.00164388		4.96368	0.00165732		4.83622	0.00163492
	4.88983	0.00165409		4.96434	0.00166761		4.83644	0.00164507
	4.89019	0.0016643		4.96445	0.0016779		4.83762	0.00165523
	4.89101	0.00167451		4.96485	0.0016882		4.83764	0.00166538
	4.89174	0.00168472		4.96508	0.00169849		4.83773	0.00167554
	4.89181	0.00169493		4.96514	0.00170879		4.83813	0.00168569
	4.89269	0.00170514		4.96536	0.00171908		4.83813	0.00169584
	4.89401	0.00171535		4.96594	0.00172937		4.83866	0.001706
	4.89427	0.00172556		4.96617	0.00173967		4.84052	0.00171615
	4.89564	0.00173577		4.96635	0.00174996		4.84106	0.00172631
	4.89768	0.00174598		4.96857	0.00176026		4.84107	0.00173646
	4.90193	0.0017562		4.96902	0.00177055		4.8411	0.00174662
	4.90258	0.00176641		4.96996	0.00178084		4.84142	0.00175677
	4.90433	0.00177662		4.97024	0.00179114		4.84144	0.00176693
	4.90473	0.00178683		4.97027	0.00180143		4.84195	0.00177708
	4.9055	0.00179704		4.97038	0.00181172		4.8432	0.00178724
	4.90552	0.00180725		4.97038	0.00182202		4.84356	0.00179739
	4.90558	0.00181746		4.97074	0.00183231		4.84393	0.00180755
	4.90586	0.00182767		4.97093	0.00184261		4.84444	0.0018177
	4.90619	0.00183788		4.97094	0.0018529		4.84563	0.00182786
	4.90628	0.00184809		4.97133	0.00186319		4.84568	0.00183801
	4.90664	0.0018583		4.9727	0.00187349		4.8458	0.00184817
	4.90695	0.00186851		4.97346	0.00188378		4.84593	0.00185832
	4.90699	0.00187872		4.9735	0.00189408		4.84681	0.00186848
	4.90718	0.00188893		4.97369	0.00190437		4.847	0.00187863
	4.90832	0.00189914		4.97407	0.00191466		4.84747	0.00188879
	4.90841	0.00190935		4.97423	0.00192496		4.84799	0.00189894
	4.90927	0.00191956		4.97434	0.00193525		4.84958	0.00190909
	4.90992	0.00192977		4.9746	0.00194555		4.8499	0.00191925
	4.91	0.00193998		4.9747	0.00195584		4.85011	0.0019294
	4.91076	0.00195019		4.97505	0.00196613		4.8506	0.00193956
	4.91103	0.0019604		4.97546	0.00197643		4.85074	0.00194971
	4.91188	0.00197061		4.97643	0.00198672		4.85077	0.00195987
	4.91202	0.00198082		4.97705	0.00199701		4.85112	0.00197002
	4.91206	0.00199104		4.97741	0.00200731		4.85139	0.00198018
	4.91207	0.00200125		4.97809	0.0020176		4.8516	0.00199033
	4.91211	0.00201146		4.98043	0.0020279		4.85183	0.00200049
	4.91258	0.00202167		4.98094	0.00203819		4.85265	0.00201064
	4.91311	0.00203188		4.98202	0.00204848		4.8528	0.0020208
	4.9151	0.00204209		4.98219	0.00205878		4.85288	0.00203095
	4.9178	0.0020523		4.98325	0.00206907		4.85292	0.00204111
	4.91806	0.00206251		4.98378	0.00207937		4.85418	0.00205126
	4.91874	0.00207272		4.98449	0.00208966		4.8542	0.00206142
	4.91906	0.00208293		4.98506	0.00209995		4.85467	0.00207157
	4.91921	0.00209314		4.98535	0.00211025		4.85469	0.00208173
	4.91994	0.00210335		4.98596	0.00212054		4.85518	0.00209188
	4.92056	0.00211356		4.98642	0.00213084		4.85604	0.00210203
	4.92074	0.00212377		4.98682	0.00214113		4.85605	0.00211219
	4.92082	0.00213398		4.98827	0.00215142		4.85682	0.00212234
	4.92131	0.00214419		4.98899	0.00216172		4.85765	0.0021325
	4.92145	0.0021544		4.98909	0.00217201		4.85783	0.00214265
	4.92164	0.00216461		4.98935	0.0021823		4.85803	0.00215281
	4.92208	0.00217482		4.98958	0.0021926		4.85815	0.00216296
	4.92289	0.00218503		4.99037	0.00220289		4.85832	0.00217312
	4.92323	0.00219524		4.9907	0.00221319		4.85839	0.00218327
	4.92358	0.00220545		4.99084	0.00222348		4.85948	0.00219343
	4.92388	0.00221566		4.99111	0.00223377		4.86074	0.00220358
	4.92407	0.00222588		4.99145	0.00224407		4.86079	0.00221374
	4.92421	0.00223609		4.99147	0.00225436		4.86087	0.00222389
	4.92457	0.0022463		4.99148	0.00226466		4.8609	0.00223405
	4.92583	0.00225651		4.99203	0.00227495		4.8622	0.0022442
	4.92646	0.00226672		4.99277	0.00228524		4.86242	0.00225436
	4.92734	0.00227693		4.99296	0.00229554		4.86333	0.00226451
	4.92742	0.00228714		4.99407	0.00230583		4.86347	0.00227467
	4.92882	0.00229735		4.99427	0.00231613		4.86372	0.00228482
	4.92958	0.00230756		4.99428	0.00232642		4.86379	0.00229498
	4.9309	0.00231777		4.99444	0.00233671		4.86406	0.00230513
	4.93108	0.00232798		4.99469	0.00234701		4.8641	0.00231528
	4.93113	0.00233819		4.99519	0.0023573		4.86422	0.00232544
	4.9319	0.0023484		4.99594	0.00236759		4.86463	0.00233559
	4.93203	0.00235861		4.99644	0.00237789		4.86477	0.00234575
	4.93213	0.00236882		4.99645	0.00238818		4.86504	0.0023559
	4.93253	0.00237903		4.99654	0.00239848		4.86638	0.00236606
	4.93299	0.00238924		4.99661	0.00240877		4.86643	0.00237621
	4.93494	0.00239945		4.99664	0.00241906		4.86657	0.00238637
	4.93509	0.00240966		4.99701	0.00242936		4.86733	0.00239652
	4.93561	0.00241987		4.99802	0.00243965		4.86787	0.00240668
	4.93619	0.00243008		4.9982	0.00244995		4.86842	0.00241683
	4.93631	0.00244029		4.99831	0.00246024		4.86934	0.00242699
	4.93683	0.0024505		4.99936	0.00247053		4.86987	0.00243714
	4.93688	0.00246072		4.99976	0.00248083		4.8705	0.0024473
	4.93782	0.00247093		4.99981	0.00249112		4.87058	0.00245745
	4.93842	0.00248114		4.99983	0.00250142		4.87064	0.00246761
	4.93945	0.00249135		5.00008	0.00251171		4.87079	0.00247776
	4.94005	0.00250156		5.00041	0.002522		4.87079	0.00248792
	4.9407	0.00251177		5.00048	0.0025323		4.87092	0.00249807
	4.94127	0.00252198		5.00067	0.00254259		4.87155	0.00250823
	4.94128	0.00253219		5.00113	0.00255288		4.87171	0.00251838
	4.94298	0.0025424		5.00165	0.00256318		4.87202	0.00252853
	4.94323	0.00255261		5.002	0.00257347		4.87205	0.00253869
	4.94436	0.00256282		5.00209	0.00258377		4.87222	0.00254884
	4.94516	0.00257303		5.00272	0.00259406		4.87253	0.002559
	4.94537	0.00258324		5.00341	0.00260435		4.87302	0.00256915
	4.94549	0.00259345		5.00346	0.00261465		4.87309	0.00257931
	4.94577	0.00260366		5.00363	0.00262494		4.87428	0.00258946
	4.94616	0.00261387		5.00483	0.00263524		4.87439	0.00259962
	4.94663	0.00262408		5.00548	0.00264553		4.87461	0.00260977
	4.94672	0.00263429		5.00597	0.00265582		4.87512	0.00261993
	4.94857	0.0026445		5.00599	0.00266612		4.87516	0.00263008
	4.94864	0.00265471		5.00677	0.00267641		4.87537	0.00264024
	4.94881	0.00266492		5.00709	0.00268671		4.87565	0.00265039
	4.94897	0.00267513		5.00796	0.002697		4.87579	0.00266055
	4.94898	0.00268535		5.01038	0.00270729		4.87599	0.0026707
	4.94914	0.00269556		5.01038	0.00271759		4.87644	0.00268086
	4.94947	0.00270577		5.01112	0.00272788		4.87793	0.00269101
	4.94947	0.00271598		5.01125	0.00273817		4.87804	0.00270117
	4.94991	0.00272619		5.01191	0.00274847		4.87839	0.00271132
	4.95024	0.0027364		5.01203	0.00275876		4.87842	0.00272148
	4.9503	0.00274661		5.01268	0.00276906		4.87849	0.00273163
	4.95045	0.00275682		5.01297	0.00277935		4.87853	0.00274178
	4.95166	0.00276703		5.013	0.00278964		4.87862	0.00275194
	4.95195	0.00277724		5.01328	0.00279994		4.87925	0.00276209
	4.95269	0.00278745		5.01379	0.00281023		4.87985	0.00277225
	4.95486	0.00279766		5.01379	0.00282053		4.87985	0.0027824
	4.95516	0.00280787		5.01402	0.00283082		4.88006	0.00279256
	4.95551	0.00281808		5.01408	0.00284111		4.88025	0.00280271
	4.9556	0.00282829		5.01416	0.00285141		4.88059	0.00281287
	4.95586	0.0028385		5.01426	0.0028617		4.88071	0.00282302
	4.95609	0.00284871		5.01449	0.002872		4.8811	0.00283318
	4.95692	0.00285892		5.01463	0.00288229		4.88139	0.00284333
	4.95705	0.00286913		5.01479	0.00289258		4.88158	0.00285349
	4.95745	0.00287934		5.01531	0.00290288		4.88226	0.00286364
	4.95746	0.00288955		5.01586	0.00291317		4.88238	0.0028738
	4.95752	0.00289976		5.01631	0.00292346		4.88262	0.00288395
	4.9576	0.00290997		5.01781	0.00293376		4.88309	0.00289411
	4.95839	0.00292019		5.0185	0.00294405		4.8835	0.00290426
	4.95848	0.0029304		5.01864	0.00295435		4.8836	0.00291442
	4.95886	0.00294061		5.01918	0.00296464		4.88422	0.00292457
	4.95945	0.00295082		5.01946	0.00297493		4.88426	0.00293473
	4.95987	0.00296103		5.01951	0.00298523		4.88428	0.00294488
	4.95991	0.00297124		5.01974	0.00299552		4.88435	0.00295503
	4.96006	0.00298145		5.01999	0.00300582		4.88447	0.00296519
	4.9606	0.00299166		5.02039	0.00301611		4.88471	0.00297534
	4.96138	0.00300187		5.02075	0.0030264		4.88471	0.0029855
	4.96176	0.00301208		5.02132	0.0030367		4.88507	0.00299565
	4.96295	0.00302229		5.02221	0.00304699		4.88556	0.00300581
	4.96344	0.0030325		5.02233	0.00305729		4.88581	0.00301596
	4.96376	0.00304271		5.02233	0.00306758		4.88637	0.00302612
	4.96401	0.00305292		5.02258	0.00307787		4.88657	0.00303627
	4.96407	0.00306313		5.02328	0.00308817		4.88683	0.00304643
	4.96414	0.00307334		5.0234	0.00309846		4.88691	0.00305658
	4.96424	0.00308355		5.02357	0.00310875		4.88698	0.00306674
	4.96425	0.00309376		5.0236	0.00311905		4.88825	0.00307689
	4.96431	0.00310397		5.02426	0.00312934		4.88889	0.00308705
	4.96482	0.00311418		5.02452	0.00313964		4.88933	0.0030972
	4.96487	0.00312439		5.02477	0.00314993		4.88943	0.00310736
	4.9649	0.0031346		5.02488	0.00316022		4.88952	0.00311751
	4.96493	0.00314481		5.02522	0.00317052		4.88962	0.00312767
	4.96543	0.00315503		5.02559	0.00318081		4.88974	0.00313782
	4.96544	0.00316524		5.02612	0.00319111		4.88991	0.00314798
	4.96548	0.00317545		5.02664	0.0032014		4.89005	0.00315813
	4.9659	0.00318566		5.0267	0.00321169		4.89032	0.00316828
	4.96649	0.00319587		5.02671	0.00322199		4.89113	0.00317844
	4.96785	0.00320608		5.02681	0.00323228		4.89216	0.00318859
	4.96896	0.00321629		5.0272	0.00324258		4.89222	0.00319875
	4.96903	0.0032265		5.02742	0.00325287		4.89244	0.0032089
	4.96908	0.00323671		5.02766	0.00326316		4.89261	0.00321906
	4.96933	0.00324692		5.02833	0.00327346		4.89277	0.00322921
	4.96935	0.00325713		5.02848	0.00328375		4.8933	0.00323937
	4.97005	0.00326734		5.02859	0.00329404		4.89358	0.00324952
	4.97021	0.00327755		5.02863	0.00330434		4.89389	0.00325968
	4.97144	0.00328776		5.02893	0.00331463		4.89392	0.00326983
	4.97188	0.00329797		5.02958	0.00332493		4.89551	0.00327999
	4.97233	0.00330818		5.02973	0.00333522		4.89566	0.00329014
	4.97258	0.00331839		5.03085	0.00334551		4.89587	0.0033003
	4.97292	0.0033286		5.03092	0.00335581		4.89608	0.00331045
	4.97353	0.00333881		5.03126	0.0033661		4.89609	0.00332061
	4.97405	0.00334902		5.03159	0.0033764		4.8981	0.00333076
	4.97428	0.00335923		5.03244	0.00338669		4.8981	0.00334092
	4.97457	0.00336944		5.03315	0.00339698		4.89817	0.00335107
	4.97558	0.00337965		5.03319	0.00340728		4.89848	0.00336123
	4.97562	0.00338987		5.03362	0.00341757		4.89861	0.00337138
	4.97568	0.00340008		5.03368	0.00342787		4.89861	0.00338153
	4.97572	0.00341029		5.03394	0.00343816		4.89871	0.00339169
	4.97576	0.0034205		5.03422	0.00344845		4.89876	0.00340184
	4.97622	0.00343071		5.03463	0.00345875		4.89894	0.003412
	4.97624	0.00344092		5.0347	0.00346904		4.89914	0.00342215
	4.97629	0.00345113		5.03475	0.00347934		4.90007	0.00343231
	4.97639	0.00346134		5.03589	0.00348963		4.90012	0.00344246
	4.977	0.00347155		5.0359	0.00349992		4.90038	0.00345262
	4.97784	0.00348176		5.03669	0.00351022		4.90047	0.00346277
	4.97784	0.00349197		5.03676	0.00352051		4.90071	0.00347293
	4.97806	0.00350218		5.03719	0.0035308		4.90074	0.00348308
	4.97831	0.00351239		5.03727	0.0035411		4.9009	0.00349324
	4.97854	0.0035226		5.03734	0.00355139		4.90092	0.00350339
	4.97862	0.00353281		5.03771	0.00356169		4.90092	0.00351355
	4.97863	0.00354302		5.03771	0.00357198		4.90109	0.0035237
	4.97897	0.00355323		5.03805	0.00358227		4.9012	0.00353386
	4.97907	0.00356344		5.03833	0.00359257		4.90145	0.00354401
	4.9792	0.00357365		5.0388	0.00360286		4.902	0.00355417
	4.97931	0.00358386		5.03916	0.00361316		4.90227	0.00356432
	4.97987	0.00359407		5.03938	0.00362345		4.9032	0.00357448
	4.9799	0.00360428		5.03956	0.00363374		4.9032	0.00358463
	4.98053	0.00361449		5.0396	0.00364404		4.90378	0.00359478
	4.98086	0.00362471		5.04025	0.00365433		4.9038	0.00360494
	4.98256	0.00363492		5.04105	0.00366462		4.90388	0.00361509
	4.98283	0.00364513		5.04125	0.00367492		4.904	0.00362525
	4.98393	0.00365534		5.04136	0.00368521		4.90414	0.0036354
	4.98398	0.00366555		5.04183	0.00369551		4.90463	0.00364556
	4.98521	0.00367576		5.04194	0.0037058		4.90552	0.00365571
	4.98526	0.00368597		5.04195	0.00371609		4.90592	0.00366587
	4.98568	0.00369618		5.04236	0.00372639		4.90611	0.00367602
	4.98582	0.00370639		5.04245	0.00373668		4.90639	0.00368618
	4.98632	0.0037166		5.0426	0.00374698		4.90644	0.00369633
	4.98798	0.00372681		5.04305	0.00375727		4.90657	0.00370649
	4.98827	0.00373702		5.0432	0.00376756		4.90696	0.00371664
	4.98838	0.00374723		5.04333	0.00377786		4.90712	0.0037268
	4.98881	0.00375744		5.04373	0.00378815		4.9072	0.00373695
	4.98897	0.00376765		5.04441	0.00379845		4.9074	0.00374711
	4.98903	0.00377786		5.04479	0.00380874		4.90823	0.00375726
	4.98906	0.00378807		5.04514	0.00381903		4.90843	0.00376742
	4.98928	0.00379828		5.04535	0.00382933		4.90869	0.00377757
	4.98933	0.00380849		5.04554	0.00383962		4.90874	0.00378772
	4.98935	0.0038187		5.04555	0.00384992		4.90892	0.00379788
	4.9897	0.00382891		5.04614	0.00386021		4.90932	0.00380803
	4.98987	0.00383912		5.0468	0.0038705		4.90992	0.00381819
	4.98988	0.00384933		5.04685	0.0038808		4.91024	0.00382834
	4.99018	0.00385955		5.04689	0.00389109		4.91029	0.0038385
	4.99056	0.00386976		5.04725	0.00390138		4.9105	0.00384865
	4.99108	0.00387997		5.04738	0.00391168		4.9105	0.00385881
	4.99164	0.00389018		5.04834	0.00392197		4.91074	0.00386896
	4.99166	0.00390039		5.04888	0.00393227		4.91085	0.00387912
	4.99196	0.0039106		5.04939	0.00394256		4.91091	0.00388927
	4.99221	0.00392081		5.04955	0.00395285		4.91097	0.00389943
	4.99267	0.00393102		5.04988	0.00396315		4.91131	0.00390958
	4.99283	0.00394123		5.04998	0.00397344		4.91158	0.00391974
	4.99303	0.00395144		5.05003	0.00398374		4.91167	0.00392989
	4.99321	0.00396165		5.05022	0.00399403		4.91171	0.00394005
	4.99403	0.00397186		5.05053	0.00400432		4.91175	0.0039502
	4.9941	0.00398207		5.05103	0.00401462		4.91183	0.00396036
	4.99482	0.00399228		5.05138	0.00402491		4.91189	0.00397051
	4.99487	0.00400249		5.05161	0.00403521		4.91225	0.00398067
	4.99491	0.0040127		5.05207	0.0040455		4.91265	0.00399082
	4.99494	0.00402291		5.05281	0.00405579		4.91271	0.00400097
	4.9953	0.00403312		5.05349	0.00406609		4.91291	0.00401113
	4.99549	0.00404333		5.05368	0.00407638		4.913	0.00402128
	4.99579	0.00405354		5.05381	0.00408667		4.91305	0.00403144
	4.99587	0.00406375		5.05401	0.00409697		4.91339	0.00404159
	4.99598	0.00407396		5.0544	0.00410726		4.9134	0.00405175
	4.99696	0.00408417		5.05469	0.00411756		4.91347	0.0040619
	4.99699	0.00409439		5.05494	0.00412785		4.91352	0.00407206
	4.99822	0.0041046		5.05495	0.00413814		4.91353	0.00408221
	4.99839	0.00411481		5.05514	0.00414844		4.91363	0.00409237
	4.99855	0.00412502		5.05521	0.00415873		4.91421	0.00410252
	4.9994	0.00413523		5.05526	0.00416903		4.91475	0.00411268
	4.99961	0.00414544		5.0554	0.00417932		4.91505	0.00412283
	5.00116	0.00415565		5.05556	0.00418961		4.91539	0.00413299
	5.00118	0.00416586		5.05567	0.00419991		4.91553	0.00414314
	5.00162	0.00417607		5.05575	0.0042102		4.91577	0.0041533
	5.0019	0.00418628		5.05664	0.0042205		4.91602	0.00416345
	5.00201	0.00419649		5.05695	0.00423079		4.91602	0.00417361
	5.00225	0.0042067		5.05752	0.00424108		4.91626	0.00418376
	5.00261	0.00421691		5.05752	0.00425138		4.91638	0.00419392
	5.00262	0.00422712		5.05824	0.00426167		4.91645	0.00420407
	5.00263	0.00423733		5.0584	0.00427196		4.91672	0.00421422
	5.00286	0.00424754		5.05851	0.00428226		4.91688	0.00422438
	5.00351	0.00425775		5.05873	0.00429255		4.91734	0.00423453
	5.00426	0.00426796		5.05875	0.00430285		4.91742	0.00424469
	5.00428	0.00427817		5.05881	0.00431314		4.91794	0.00425484
	5.00484	0.00428838		5.05884	0.00432343		4.91852	0.004265
	5.00517	0.00429859		5.05886	0.00433373		4.91865	0.00427515
	5.00575	0.0043088		5.05908	0.00434402		4.919	0.00428531
	5.00583	0.00431901		5.0592	0.00435432		4.91907	0.00429546
	5.00619	0.00432923		5.0593	0.00436461		4.91925	0.00430562
	5.00652	0.00433944		5.05944	0.0043749		4.91943	0.00431577
	5.00653	0.00434965		5.05971	0.0043852		4.91998	0.00432593
	5.00657	0.00435986		5.05976	0.00439549		4.92006	0.00433608
	5.00673	0.00437007		5.05981	0.00440579		4.92053	0.00434624
	5.00685	0.00438028		5.06054	0.00441608		4.92054	0.00435639
	5.00711	0.00439049		5.06089	0.00442637		4.92074	0.00436655
	5.00741	0.0044007		5.06119	0.00443667		4.92074	0.0043767
	5.00771	0.00441091		5.06132	0.00444696		4.92085	0.00438686
	5.00822	0.00442112		5.06144	0.00445725		4.92085	0.00439701
	5.00827	0.00443133		5.06156	0.00446755		4.92117	0.00440717
	5.00852	0.00444154		5.06181	0.00447784		4.92118	0.00441732
	5.00893	0.00445175		5.06194	0.00448814		4.92121	0.00442747
	5.00988	0.00446196		5.06216	0.00449843		4.92127	0.00443763
	5.01032	0.00447217		5.06219	0.00450872		4.92145	0.00444778
	5.01033	0.00448238		5.06234	0.00451902		4.92207	0.00445794
	5.01087	0.00449259		5.06302	0.00452931		4.9222	0.00446809
	5.01101	0.0045028		5.0635	0.00453961		4.92266	0.00447825
	5.01192	0.00451301		5.06375	0.0045499		4.92287	0.0044884
	5.01199	0.00452322		5.06391	0.00456019		4.92315	0.00449856
	5.01234	0.00453343		5.06409	0.00457049		4.92316	0.00450871
	5.01239	0.00454364		5.06461	0.00458078		4.9235	0.00451887
	5.01298	0.00455385		5.06465	0.00459108		4.92378	0.00452902
	5.01367	0.00456407		5.06482	0.00460137		4.92433	0.00453918
	5.01382	0.00457428		5.066	0.00461166		4.92434	0.00454933
	5.0141	0.00458449		5.06616	0.00462196		4.92441	0.00455949
	5.01433	0.0045947		5.06619	0.00463225		4.92474	0.00456964
	5.01448	0.00460491		5.06632	0.00464254		4.92502	0.0045798
	5.01451	0.00461512		5.06654	0.00465284		4.92536	0.00458995
	5.01455	0.00462533		5.0667	0.00466313		4.92537	0.00460011
	5.01485	0.00463554		5.06744	0.00467343		4.92543	0.00461026
	5.01487	0.00464575		5.06797	0.00468372		4.92553	0.00462042
	5.01497	0.00465596		5.06883	0.00469401		4.92577	0.00463057
	5.01584	0.00466617		5.06896	0.00470431		4.92662	0.00464072
	5.01597	0.00467638		5.0692	0.0047146		4.92675	0.00465088
	5.01602	0.00468659		5.06972	0.0047249		4.92744	0.00466103
	5.01628	0.0046968		5.07017	0.00473519		4.92758	0.00467119
	5.01688	0.00470701		5.07035	0.00474548		4.9279	0.00468134
	5.01719	0.00471722		5.07036	0.00475578		4.92799	0.0046915
	5.0178	0.00472743		5.07036	0.00476607		4.92824	0.00470165
	5.01789	0.00473764		5.07044	0.00477637		4.9285	0.00471181
	5.01825	0.00474785		5.07072	0.00478666		4.92902	0.00472196
	5.01836	0.00475806		5.0713	0.00479695		4.92962	0.00473212
	5.01861	0.00476827		5.07152	0.00480725		4.92969	0.00474227
	5.01868	0.00477848		5.07177	0.00481754		4.92973	0.00475243
	5.01944	0.00478869		5.07223	0.00482783		4.92993	0.00476258
	5.0196	0.00479891		5.0723	0.00483813		4.93015	0.00477274
	5.01988	0.00480912		5.07231	0.00484842		4.93035	0.00478289
	5.0203	0.00481933		5.07333	0.00485872		4.93051	0.00479305
	5.02042	0.00482954		5.07335	0.00486901		4.93076	0.0048032
	5.02046	0.00483975		5.07345	0.0048793		4.93102	0.00481336
	5.02054	0.00484996		5.07361	0.0048896		4.93117	0.00482351
	5.0211	0.00486017		5.07386	0.00489989		4.93118	0.00483367
	5.02195	0.00487038		5.07387	0.00491019		4.93136	0.00484382
	5.02264	0.00488059		5.07395	0.00492048		4.93143	0.00485397
	5.02273	0.0048908		5.07409	0.00493077		4.9319	0.00486413
	5.02283	0.00490101		5.07416	0.00494107		4.93193	0.00487428
	5.02296	0.00491122		5.07453	0.00495136		4.93196	0.00488444
	5.02323	0.00492143		5.07463	0.00496166		4.93198	0.00489459
	5.0234	0.00493164		5.07469	0.00497195		4.9324	0.00490475
	5.02367	0.00494185		5.07532	0.00498224		4.93259	0.0049149
	5.02379	0.00495206		5.07534	0.00499254		4.93272	0.00492506
	5.02409	0.00496227		5.07563	0.00500283		4.93288	0.00493521
	5.02451	0.00497248		5.0757	0.00501312		4.93295	0.00494537
	5.02539	0.00498269		5.07575	0.00502342		4.93337	0.00495552
	5.02571	0.0049929		5.07612	0.00503371		4.93353	0.00496568
	5.02625	0.00500311		5.07648	0.00504401		4.93362	0.00497583
	5.02629	0.00501332		5.07689	0.0050543		4.9339	0.00498599
	5.02657	0.00502354		5.07715	0.00506459		4.93397	0.00499614
	5.02671	0.00503375		5.07794	0.00507489		4.93437	0.0050063
	5.02677	0.00504396		5.07798	0.00508518		4.93464	0.00501645
	5.02679	0.00505417		5.07812	0.00509548		4.93477	0.00502661
	5.02738	0.00506438		5.07814	0.00510577		4.93477	0.00503676
	5.02754	0.00507459		5.07862	0.00511606		4.93483	0.00504691
	5.02782	0.0050848		5.07871	0.00512636		4.9349	0.00505707
	5.02823	0.00509501		5.07877	0.00513665		4.93499	0.00506722
	5.02849	0.00510522		5.07911	0.00514695		4.935	0.00507738
	5.0285	0.00511543		5.0793	0.00515724		4.93539	0.00508753
	5.0286	0.00512564		5.07955	0.00516753		4.93553	0.00509769
	5.02914	0.00513585		5.07966	0.00517783		4.93568	0.00510784
	5.0294	0.00514606		5.08003	0.00518812		4.93577	0.005118
	5.02967	0.00515627		5.08016	0.00519841		4.93589	0.00512815
	5.02978	0.00516648		5.08023	0.00520871		4.93656	0.00513831
	5.03004	0.00517669		5.08027	0.005219		4.93667	0.00514846
	5.03005	0.0051869		5.08049	0.0052293		4.93671	0.00515862
	5.03032	0.00519711		5.08098	0.00523959		4.937	0.00516877
	5.03038	0.00520732		5.08101	0.00524988		4.93704	0.00517893
	5.03079	0.00521753		5.08112	0.00526018		4.93715	0.00518908
	5.03085	0.00522774		5.08132	0.00527047		4.93725	0.00519924
	5.03095	0.00523795		5.08137	0.00528077		4.93768	0.00520939
	5.03109	0.00524816		5.08147	0.00529106		4.93787	0.00521955
	5.0313	0.00525838		5.08156	0.00530135		4.93832	0.0052297
	5.0316	0.00526859		5.08169	0.00531165		4.93845	0.00523986
	5.03203	0.0052788		5.08193	0.00532194		4.93847	0.00525001
	5.03214	0.00528901		5.082	0.00533224		4.93891	0.00526016
	5.03237	0.00529922		5.08229	0.00534253		4.93908	0.00527032
	5.03274	0.00530943		5.08323	0.00535282		4.93911	0.00528047
	5.03275	0.00531964		5.0833	0.00536312		4.9393	0.00529063
	5.03343	0.00532985		5.08349	0.00537341		4.93955	0.00530078
	5.03375	0.00534006		5.08354	0.0053837		4.93961	0.00531094
	5.03401	0.00535027		5.08366	0.005394		4.93971	0.00532109
	5.03433	0.00536048		5.0837	0.00540429		4.94011	0.00533125
	5.03433	0.00537069		5.08416	0.00541459		4.94068	0.0053414
	5.03435	0.0053809		5.0844	0.00542488		4.94068	0.00535156
	5.03461	0.00539111		5.08472	0.00543517		4.94091	0.00536171
	5.03472	0.00540132		5.08503	0.00544547		4.94091	0.00537187
	5.03492	0.00541153		5.0851	0.00545576		4.941	0.00538202
	5.03493	0.00542174		5.08522	0.00546606		4.94106	0.00539218
	5.03503	0.00543195		5.08542	0.00547635		4.94115	0.00540233
	5.03598	0.00544216		5.08546	0.00548664		4.94134	0.00541249
	5.03609	0.00545237		5.08604	0.00549694		4.94143	0.00542264
	5.03611	0.00546258		5.08606	0.00550723		4.94152	0.0054328
	5.03672	0.00547279		5.08608	0.00551753		4.94155	0.00544295
	5.03692	0.005483		5.08612	0.00552782		4.94161	0.00545311
	5.03693	0.00549322		5.08614	0.00553811		4.94166	0.00546326
	5.03704	0.00550343		5.08653	0.00554841		4.94183	0.00547341
	5.03742	0.00551364		5.08659	0.0055587		4.94188	0.00548357
	5.03766	0.00552385		5.08678	0.00556899		4.94203	0.00549372
	5.03828	0.00553406		5.08716	0.00557929		4.94206	0.00550388
	5.03891	0.00554427		5.08717	0.00558958		4.94214	0.00551403
	5.03898	0.00555448		5.08736	0.00559988		4.94216	0.00552419
	5.03901	0.00556469		5.08769	0.00561017		4.94265	0.00553434
	5.03912	0.0055749		5.08782	0.00562046		4.94278	0.0055445
	5.03988	0.00558511		5.08795	0.00563076		4.94284	0.00555465
	5.03997	0.00559532		5.08804	0.00564105		4.9434	0.00556481
	5.04045	0.00560553		5.08812	0.00565135		4.94347	0.00557496
	5.04083	0.00561574		5.08813	0.00566164		4.9438	0.00558512
	5.04105	0.00562595		5.0883	0.00567193		4.94424	0.00559527
	5.04112	0.00563616		5.08946	0.00568223		4.94428	0.00560543
	5.04217	0.00564637		5.08964	0.00569252		4.9444	0.00561558
	5.0422	0.00565658		5.09016	0.00570282		4.94473	0.00562574
	5.0425	0.00566679		5.09032	0.00571311		4.94537	0.00563589
	5.04261	0.005677		5.09038	0.0057234		4.94569	0.00564605
	5.04263	0.00568721		5.09096	0.0057337		4.94581	0.0056562
	5.04337	0.00569742		5.09135	0.00574399		4.94612	0.00566636
	5.04338	0.00570763		5.09135	0.00575428		4.94621	0.00567651
	5.0435	0.00571784		5.09209	0.00576458		4.94634	0.00568666
	5.04378	0.00572806		5.09247	0.00577487		4.94688	0.00569682
	5.04432	0.00573827		5.09267	0.00578517		4.94694	0.00570697
	5.0448	0.00574848		5.09279	0.00579546		4.94707	0.00571713
	5.04488	0.00575869		5.09283	0.00580575		4.94723	0.00572728
	5.04512	0.0057689		5.09348	0.00581605		4.94788	0.00573744
	5.04517	0.00577911		5.09378	0.00582634		4.9482	0.00574759
	5.04533	0.00578932		5.09403	0.00583664		4.94825	0.00575775
	5.04641	0.00579953		5.09443	0.00584693		4.94864	0.0057679
	5.04701	0.00580974		5.09445	0.00585722		4.94886	0.00577806
	5.04726	0.00581995		5.09483	0.00586752		4.94894	0.00578821
	5.04728	0.00583016		5.09522	0.00587781		4.94898	0.00579837
	5.04757	0.00584037		5.09544	0.00588811		4.94907	0.00580852
	5.04887	0.00585058		5.09559	0.0058984		4.94917	0.00581868
	5.04893	0.00586079		5.09564	0.00590869		4.9493	0.00582883
	5.04943	0.005871		5.096	0.00591899		4.94932	0.00583899
	5.04963	0.00588121		5.09626	0.00592928		4.94945	0.00584914
	5.04975	0.00589142		5.09633	0.00593957		4.94958	0.0058593
	5.0498	0.00590163		5.09673	0.00594987		4.94967	0.00586945
	5.04987	0.00591184		5.09676	0.00596016		4.94967	0.00587961
	5.05013	0.00592205		5.09729	0.00597046		4.95021	0.00588976
	5.05021	0.00593226		5.09751	0.00598075		4.95095	0.00589991
	5.05067	0.00594247		5.09755	0.00599104		4.95112	0.00591007
	5.05072	0.00595268		5.09756	0.00600134		4.95129	0.00592022
	5.05077	0.0059629		5.09782	0.00601163		4.9515	0.00593038
	5.05089	0.00597311		5.09785	0.00602193		4.95151	0.00594053
	5.05132	0.00598332		5.09822	0.00603222		4.95156	0.00595069
	5.05161	0.00599353		5.09838	0.00604251		4.95158	0.00596084
	5.05162	0.00600374		5.09848	0.00605281		4.95201	0.005971
	5.05165	0.00601395		5.09859	0.0060631		4.95266	0.00598115
	5.05169	0.00602416		5.09888	0.0060734		4.95272	0.00599131
	5.0517	0.00603437		5.09893	0.00608369		4.95305	0.00600146
	5.05172	0.00604458		5.09914	0.00609398		4.95314	0.00601162
	5.05173	0.00605479		5.09917	0.00610428		4.95345	0.00602177
	5.05181	0.006065		5.09925	0.00611457		4.95348	0.00603193
	5.05193	0.00607521		5.09939	0.00612486		4.95353	0.00604208
	5.05206	0.00608542		5.09942	0.00613516		4.95378	0.00605224
	5.05233	0.00609563		5.10011	0.00614545		4.9543	0.00606239
	5.05239	0.00610584		5.10014	0.00615575		4.95434	0.00607255
	5.05244	0.00611605		5.10086	0.00616604		4.95461	0.0060827
	5.05259	0.00612626		5.1009	0.00617633		4.95559	0.00609286
	5.05295	0.00613647		5.10106	0.00618663		4.9556	0.00610301
	5.05328	0.00614668		5.10111	0.00619692		4.9556	0.00611316
	5.05339	0.00615689		5.10114	0.00620722		4.95584	0.00612332
	5.05352	0.0061671		5.10142	0.00621751		4.95593	0.00613347
	5.05354	0.00617731		5.10162	0.0062278		4.95596	0.00614363
	5.05361	0.00618752		5.10178	0.0062381		4.95606	0.00615378
	5.05382	0.00619774		5.10208	0.00624839		4.95622	0.00616394
	5.054	0.00620795		5.10208	0.00625869		4.95624	0.00617409
	5.05404	0.00621816		5.10227	0.00626898		4.95624	0.00618425
	5.05477	0.00622837		5.10254	0.00627927		4.95628	0.0061944
	5.055	0.00623858		5.10261	0.00628957		4.95639	0.00620456
	5.05546	0.00624879		5.10327	0.00629986		4.95645	0.00621471
	5.05663	0.006259		5.10357	0.00631015		4.95648	0.00622487
	5.05691	0.00626921		5.10358	0.00632045		4.95653	0.00623502
	5.05699	0.00627942		5.10399	0.00633074		4.95664	0.00624518
	5.05715	0.00628963		5.10424	0.00634104		4.95683	0.00625533
	5.05738	0.00629984		5.10426	0.00635133		4.9572	0.00626549
	5.05751	0.00631005		5.10461	0.00636162		4.95733	0.00627564
	5.05773	0.00632026		5.10471	0.00637192		4.95764	0.0062858
	5.05811	0.00633047		5.1048	0.00638221		4.95775	0.00629595
	5.05847	0.00634068		5.10485	0.00639251		4.95779	0.00630611
	5.05863	0.00635089		5.10502	0.0064028		4.95808	0.00631626
	5.05898	0.0063611		5.10512	0.00641309		4.95821	0.00632641
	5.06018	0.00637131		5.10557	0.00642339		4.95848	0.00633657
	5.06022	0.00638152		5.10571	0.00643368		4.95863	0.00634672
	5.06027	0.00639173		5.10596	0.00644398		4.95868	0.00635688
	5.06054	0.00640194		5.10599	0.00645427		4.95871	0.00636703
	5.06058	0.00641215		5.10599	0.00646456		4.95893	0.00637719
	5.06066	0.00642236		5.10609	0.00647486		4.95902	0.00638734
	5.06082	0.00643258		5.10613	0.00648515		4.95949	0.0063975
	5.06111	0.00644279		5.10686	0.00649544		4.95953	0.00640765
	5.06117	0.006453		5.10716	0.00650574		4.95954	0.00641781
	5.06153	0.00646321		5.10757	0.00651603		4.95977	0.00642796
	5.06186	0.00647342		5.10775	0.00652633		4.95994	0.00643812
	5.0623	0.00648363		5.10837	0.00653662		4.96033	0.00644827
	5.06239	0.00649384		5.10839	0.00654691		4.96039	0.00645843
	5.06243	0.00650405		5.10864	0.00655721		4.96039	0.00646858
	5.06272	0.00651426		5.10883	0.0065675		4.96058	0.00647874
	5.06307	0.00652447		5.10889	0.0065778		4.96081	0.00648889
	5.06328	0.00653468		5.10893	0.00658809		4.96087	0.00649905
	5.06347	0.00654489		5.10893	0.00659838		4.96115	0.0065092
	5.06407	0.0065551		5.10926	0.00660868		4.96159	0.00651936
	5.06411	0.00656531		5.10949	0.00661897		4.96162	0.00652951
	5.06455	0.00657552		5.10962	0.00662927		4.96177	0.00653966
	5.06465	0.00658573		5.10982	0.00663956		4.96197	0.00654982
	5.06475	0.00659594		5.10987	0.00664985		4.96228	0.00655997
	5.0648	0.00660615		5.11017	0.00666015		4.96235	0.00657013
	5.06493	0.00661636		5.11051	0.00667044		4.96263	0.00658028
	5.06506	0.00662657		5.11071	0.00668074		4.9628	0.00659044
	5.06525	0.00663678		5.11096	0.00669103		4.96286	0.00660059
	5.06526	0.00664699		5.1112	0.00670132		4.96291	0.00661075
	5.06526	0.00665721		5.11124	0.00671162		4.9635	0.0066209
	5.06531	0.00666742		5.11181	0.00672191		4.96356	0.00663106
	5.06601	0.00667763		5.11201	0.0067322		4.96382	0.00664121
	5.06603	0.00668784		5.11207	0.0067425		4.96416	0.00665137
	5.06618	0.00669805		5.11246	0.00675279		4.9643	0.00666152
	5.06619	0.00670826		5.11257	0.00676309		4.96431	0.00667168
	5.06623	0.00671847		5.11261	0.00677338		4.96436	0.00668183
	5.06691	0.00672868		5.11324	0.00678367		4.9644	0.00669199
	5.06692	0.00673889		5.11344	0.00679397		4.96517	0.00670214
	5.06699	0.0067491		5.11346	0.00680426		4.96536	0.0067123
	5.06711	0.00675931		5.1137	0.00681456		4.96553	0.00672245
	5.06728	0.00676952		5.11378	0.00682485		4.96556	0.0067326
	5.06779	0.00677973		5.11393	0.00683514		4.96615	0.00674276
	5.06789	0.00678994		5.11426	0.00684544		4.96618	0.00675291
	5.06791	0.00680015		5.11442	0.00685573		4.96622	0.00676307
	5.06797	0.00681036		5.11511	0.00686603		4.96633	0.00677322
	5.06822	0.00682057		5.11518	0.00687632		4.96643	0.00678338
	5.06829	0.00683078		5.11557	0.00688661		4.96647	0.00679353
	5.06838	0.00684099		5.11563	0.00689691		4.96651	0.00680369
	5.06839	0.0068512		5.11597	0.0069072		4.96657	0.00681384
	5.06852	0.00686141		5.116	0.00691749		4.96691	0.006824
	5.0688	0.00687162		5.11603	0.00692779		4.96718	0.00683415
	5.06916	0.00688183		5.11607	0.00693808		4.96727	0.00684431
	5.06918	0.00689205		5.1161	0.00694838		4.968	0.00685446
	5.06926	0.00690226		5.1161	0.00695867		4.96806	0.00686462
	5.0694	0.00691247		5.11624	0.00696896		4.96809	0.00687477
	5.06949	0.00692268		5.11667	0.00697926		4.96837	0.00688493
	5.0695	0.00693289		5.11683	0.00698955		4.96894	0.00689508
	5.06952	0.0069431		5.11684	0.00699985		4.96899	0.00690524
	5.06962	0.00695331		5.11701	0.00701014		4.96901	0.00691539
	5.0697	0.00696352		5.11726	0.00702043		4.96915	0.00692555
	5.06974	0.00697373		5.1176	0.00703073		4.96926	0.0069357
	5.06974	0.00698394		5.11761	0.00704102		4.96927	0.00694585
	5.06992	0.00699415		5.11795	0.00705131		4.96938	0.00695601
	5.06995	0.00700436		5.11819	0.00706161		4.96948	0.00696616
	5.06998	0.00701457		5.11821	0.0070719		4.96958	0.00697632
	5.07008	0.00702478		5.11849	0.0070822		4.9696	0.00698647
	5.07009	0.00703499		5.11851	0.00709249		4.96992	0.00699663
	5.07043	0.0070452		5.11859	0.00710278		4.96992	0.00700678
	5.07071	0.00705541		5.11859	0.00711308		4.96993	0.00701694
	5.07078	0.00706562		5.11882	0.00712337		4.97001	0.00702709
	5.07122	0.00707583		5.11914	0.00713367		4.97018	0.00703725
	5.0718	0.00708604		5.11936	0.00714396		4.97029	0.0070474
	5.07203	0.00709625		5.11954	0.00715425		4.97038	0.00705756
	5.07235	0.00710646		5.11965	0.00716455		4.9705	0.00706771
	5.07307	0.00711667		5.11969	0.00717484		4.97054	0.00707787
	5.07307	0.00712689		5.11981	0.00718514		4.97058	0.00708802
	5.07346	0.0071371		5.11989	0.00719543		4.97058	0.00709818
	5.0735	0.00714731		5.12053	0.00720572		4.97065	0.00710833
	5.07424	0.00715752		5.12088	0.00721602		4.9707	0.00711849
	5.07443	0.00716773		5.12107	0.00722631		4.97076	0.00712864
	5.07446	0.00717794		5.1211	0.00723661		4.97096	0.0071388
	5.07469	0.00718815		5.12121	0.0072469		4.97119	0.00714895
	5.07469	0.00719836		5.12121	0.00725719		4.97149	0.0071591
	5.0753	0.00720857		5.12127	0.00726749		4.97155	0.00716926
	5.07572	0.00721878		5.1217	0.00727778		4.97182	0.00717941
	5.07572	0.00722899		5.12174	0.00728807		4.97191	0.00718957
	5.07612	0.0072392		5.12216	0.00729837		4.97197	0.00719972
	5.07662	0.00724941		5.12228	0.00730866		4.97223	0.00720988
	5.07694	0.00725962		5.12297	0.00731896		4.97261	0.00722003
	5.07696	0.00726983		5.12316	0.00732925		4.97293	0.00723019
	5.0775	0.00728004		5.12327	0.00733954		4.9731	0.00724034
	5.07763	0.00729025		5.12367	0.00734984		4.97317	0.0072505
	5.07818	0.00730046		5.1239	0.00736013		4.97361	0.00726065
	5.07826	0.00731067		5.12431	0.00737043		4.97362	0.00727081
	5.07883	0.00732088		5.12457	0.00738072		4.9737	0.00728096
	5.07925	0.00733109		5.12476	0.00739101		4.9739	0.00729112
	5.07934	0.0073413		5.12507	0.00740131		4.97416	0.00730127
	5.07936	0.00735151		5.12522	0.0074116		4.97429	0.00731143
	5.07951	0.00736173		5.12525	0.0074219		4.97438	0.00732158
	5.08021	0.00737194		5.12528	0.00743219		4.97441	0.00733174
	5.0804	0.00738215		5.12533	0.00744248		4.97447	0.00734189
	5.08061	0.00739236		5.12536	0.00745278		4.97451	0.00735205
	5.08069	0.00740257		5.12566	0.00746307		4.97457	0.0073622
	5.0808	0.00741278		5.12605	0.00747336		4.9746	0.00737235
	5.08094	0.00742299		5.12659	0.00748366		4.97481	0.00738251
	5.08099	0.0074332		5.1267	0.00749395		4.97493	0.00739266
	5.08104	0.00744341		5.1267	0.00750425		4.97504	0.00740282
	5.08121	0.00745362		5.12679	0.00751454		4.97516	0.00741297
	5.08121	0.00746383		5.12713	0.00752483		4.97531	0.00742313
	5.08126	0.00747404		5.12735	0.00753513		4.97535	0.00743328
	5.08153	0.00748425		5.12751	0.00754542		4.97568	0.00744344
	5.08155	0.00749446		5.12763	0.00755572		4.97568	0.00745359
	5.0816	0.00750467		5.128	0.00756601		4.9758	0.00746375
	5.08219	0.00751488		5.12809	0.0075763		4.97588	0.0074739
	5.08221	0.00752509		5.12817	0.0075866		4.97616	0.00748406
	5.08229	0.0075353		5.12831	0.00759689		4.97616	0.00749421
	5.08273	0.00754551		5.12846	0.00760719		4.97651	0.00750437
	5.08298	0.00755572		5.1286	0.00761748		4.9767	0.00751452
	5.08307	0.00756593		5.12874	0.00762777		4.97688	0.00752468
	5.08318	0.00757614		5.12875	0.00763807		4.97733	0.00753483
	5.08321	0.00758635		5.12889	0.00764836		4.9776	0.00754499
	5.08446	0.00759657		5.12903	0.00765865		4.97788	0.00755514
	5.08448	0.00760678		5.12919	0.00766895		4.97788	0.0075653
	5.0845	0.00761699		5.12929	0.00767924		4.97806	0.00757545
	5.0846	0.0076272		5.12965	0.00768954		4.97814	0.0075856
	5.08487	0.00763741		5.12967	0.00769983		4.97814	0.00759576
	5.08493	0.00764762		5.1297	0.00771012		4.97841	0.00760591
	5.08495	0.00765783		5.12973	0.00772042		4.97843	0.00761607
	5.08523	0.00766804		5.13022	0.00773071		4.97885	0.00762622
	5.0853	0.00767825		5.1304	0.00774101		4.97937	0.00763638
	5.08536	0.00768846		5.13099	0.0077513		4.97948	0.00764653
	5.08552	0.00769867		5.13108	0.00776159		4.97957	0.00765669
	5.08564	0.00770888		5.13132	0.00777189		4.97969	0.00766684
	5.08564	0.00771909		5.13178	0.00778218		4.97989	0.007677
	5.08574	0.0077293		5.13179	0.00779248		4.98012	0.00768715
	5.08602	0.00773951		5.13196	0.00780277		4.98024	0.00769731
	5.08618	0.00774972		5.13202	0.00781306		4.98026	0.00770746
	5.08627	0.00775993		5.13223	0.00782336		4.98038	0.00771762
	5.08666	0.00777014		5.13258	0.00783365		4.98044	0.00772777
	5.08695	0.00778035		5.13265	0.00784394		4.98048	0.00773793
	5.08711	0.00779056		5.13265	0.00785424		4.98065	0.00774808
	5.08716	0.00780077		5.13266	0.00786453		4.98074	0.00775824
	5.08728	0.00781098		5.13274	0.00787483		4.98103	0.00776839
	5.08729	0.00782119		5.13298	0.00788512		4.98132	0.00777855
	5.08744	0.00783141		5.13331	0.00789541		4.98136	0.0077887
	5.08767	0.00784162		5.1344	0.00790571		4.98151	0.00779885
	5.08786	0.00785183		5.13456	0.007916		4.98152	0.00780901
	5.08792	0.00786204		5.13465	0.0079263		4.98205	0.00781916
	5.08796	0.00787225		5.13473	0.00793659		4.9821	0.00782932
	5.08824	0.00788246		5.13479	0.00794688		4.98252	0.00783947
	5.08883	0.00789267		5.13489	0.00795718		4.98269	0.00784963
	5.0889	0.00790288		5.13513	0.00796747		4.98271	0.00785978
	5.08902	0.00791309		5.13516	0.00797777		4.98279	0.00786994
	5.08922	0.0079233		5.1354	0.00798806		4.98279	0.00788009
	5.08927	0.00793351		5.1357	0.00799835		4.98299	0.00789025
	5.08928	0.00794372		5.13629	0.00800865		4.98306	0.0079004
	5.08949	0.00795393		5.13694	0.00801894		4.98309	0.00791056
	5.08951	0.00796414		5.13734	0.00802923		4.98313	0.00792071
	5.08955	0.00797435		5.13735	0.00803953		4.98331	0.00793087
	5.08963	0.00798456		5.1376	0.00804982		4.98336	0.00794102
	5.08992	0.00799477		5.13762	0.00806012		4.98343	0.00795118
	5.09014	0.00800498		5.13781	0.00807041		4.98345	0.00796133
	5.09088	0.00801519		5.13798	0.0080807		4.98368	0.00797149
	5.09096	0.0080254		5.13812	0.008091		4.98373	0.00798164
	5.09107	0.00803561		5.13825	0.00810129		4.98373	0.00799179
	5.0912	0.00804582		5.13847	0.00811159		4.98385	0.00800195
	5.09126	0.00805603		5.13848	0.00812188		4.98409	0.0080121
	5.09137	0.00806625		5.1386	0.00813217		4.9845	0.00802226
	5.09151	0.00807646		5.13874	0.00814247		4.98466	0.00803241
	5.09204	0.00808667		5.13889	0.00815276		4.98471	0.00804257
	5.09209	0.00809688		5.13911	0.00816306		4.98483	0.00805272
	5.0923	0.00810709		5.13949	0.00817335		4.985	0.00806288
	5.09248	0.0081173		5.13953	0.00818364		4.98519	0.00807303
	5.09333	0.00812751		5.13989	0.00819394		4.98525	0.00808319
	5.09359	0.00813772		5.13993	0.00820423		4.98528	0.00809334
	5.09366	0.00814793		5.13997	0.00821452		4.98537	0.0081035
	5.0939	0.00815814		5.13998	0.00822482		4.98563	0.00811365
	5.09473	0.00816835		5.14036	0.00823511		4.98566	0.00812381
	5.09489	0.00817856		5.14048	0.00824541		4.98632	0.00813396
	5.09503	0.00818877		5.14058	0.0082557		4.98639	0.00814412
	5.09525	0.00819898		5.14066	0.00826599		4.98639	0.00815427
	5.09605	0.00820919		5.14066	0.00827629		4.98648	0.00816443
	5.0961	0.0082194		5.14068	0.00828658		4.9865	0.00817458
	5.09619	0.00822961		5.14079	0.00829688		4.98667	0.00818474
	5.09637	0.00823982		5.14092	0.00830717		4.9867	0.00819489
	5.09643	0.00825003		5.14093	0.00831746		4.98673	0.00820504
	5.09644	0.00826024		5.14099	0.00832776		4.98685	0.0082152
	5.09668	0.00827045		5.14126	0.00833805		4.98703	0.00822535
	5.09678	0.00828066		5.14133	0.00834835		4.98708	0.00823551
	5.09684	0.00829087		5.14144	0.00835864		4.98713	0.00824566
	5.09695	0.00830109		5.14145	0.00836893		4.98719	0.00825582
	5.09696	0.0083113		5.14245	0.00837923		4.98724	0.00826597
	5.09715	0.00832151		5.14256	0.00838952		4.9878	0.00827613
	5.0972	0.00833172		5.14328	0.00839981		4.98796	0.00828628
	5.09737	0.00834193		5.14334	0.00841011		4.98842	0.00829644
	5.09744	0.00835214		5.14365	0.0084204		4.98847	0.00830659
	5.09759	0.00836235		5.14371	0.0084307		4.98849	0.00831675
	5.09812	0.00837256		5.14378	0.00844099		4.98857	0.0083269
	5.09818	0.00838277		5.14403	0.00845128		4.98921	0.00833706
	5.09823	0.00839298		5.14419	0.00846158		4.98958	0.00834721
	5.09898	0.00840319		5.14442	0.00847187		4.98967	0.00835737
	5.09928	0.0084134		5.14454	0.00848217		4.98977	0.00836752
	5.0995	0.00842361		5.14457	0.00849246		4.98988	0.00837768
	5.09955	0.00843382		5.14457	0.00850275		4.98996	0.00838783
	5.09956	0.00844403		5.14488	0.00851305		4.98997	0.00839799
	5.09971	0.00845424		5.14516	0.00852334		4.99001	0.00840814
	5.09972	0.00846445		5.1452	0.00853364		4.99014	0.00841829
	5.09979	0.00847466		5.14524	0.00854393		4.99019	0.00842845
	5.09981	0.00848487		5.14559	0.00855422		4.99024	0.0084386
	5.09981	0.00849508		5.14569	0.00856452		4.99032	0.00844876
	5.09984	0.00850529		5.14611	0.00857481		4.99054	0.00845891
	5.10001	0.0085155		5.14631	0.0085851		4.99057	0.00846907
	5.1001	0.00852571		5.14647	0.0085954		4.99067	0.00847922
	5.10072	0.00853593		5.14662	0.00860569		4.99078	0.00848938
	5.1008	0.00854614		5.1467	0.00861599		4.99094	0.00849953
	5.10109	0.00855635		5.14674	0.00862628		4.99123	0.00850969
	5.10138	0.00856656		5.14691	0.00863657		4.99157	0.00851984
	5.10155	0.00857677		5.14712	0.00864687		4.99161	0.00853
	5.10161	0.00858698		5.14713	0.00865716		4.99178	0.00854015
	5.10167	0.00859719		5.14723	0.00866746		4.99181	0.00855031
	5.10167	0.0086074		5.14768	0.00867775		4.99195	0.00856046
	5.10178	0.00861761		5.14778	0.00868804		4.99214	0.00857062
	5.10185	0.00862782		5.14785	0.00869834		4.99216	0.00858077
	5.10221	0.00863803		5.14795	0.00870863		4.99224	0.00859093
	5.10249	0.00864824		5.14807	0.00871893		4.9923	0.00860108
	5.10261	0.00865845		5.14821	0.00872922		4.99253	0.00861124
	5.10273	0.00866866		5.14845	0.00873951		4.99254	0.00862139
	5.10281	0.00867887		5.14915	0.00874981		4.99258	0.00863154
	5.10324	0.00868908		5.14918	0.0087601		4.99263	0.0086417
	5.10326	0.00869929		5.14919	0.00877039		4.99282	0.00865185
	5.10336	0.0087095		5.1493	0.00878069		4.99303	0.00866201
	5.10339	0.00871971		5.14932	0.00879098		4.99309	0.00867216
	5.1034	0.00872992		5.14939	0.00880128		4.99312	0.00868232
	5.10356	0.00874013		5.14948	0.00881157		4.99314	0.00869247
	5.10358	0.00875034		5.14977	0.00882186		4.9934	0.00870263
	5.1036	0.00876055		5.14979	0.00883216		4.99341	0.00871278
	5.10398	0.00877077		5.14987	0.00884245		4.99365	0.00872294
	5.10453	0.00878098		5.14993	0.00885275		4.99371	0.00873309
	5.10492	0.00879119		5.15	0.00886304		4.99383	0.00874325
	5.10501	0.0088014		5.15005	0.00887333		4.99398	0.0087534
	5.10511	0.00881161		5.15011	0.00888363		4.99409	0.00876356
	5.10524	0.00882182		5.15012	0.00889392		4.99444	0.00877371
	5.10534	0.00883203		5.15028	0.00890422		4.99462	0.00878387
	5.10573	0.00884224		5.15052	0.00891451		4.99481	0.00879402
	5.10605	0.00885245		5.15088	0.0089248		4.99482	0.00880418
	5.10618	0.00886266		5.1509	0.0089351		4.99505	0.00881433
	5.10657	0.00887287		5.15099	0.00894539		4.99513	0.00882449
	5.10663	0.00888308		5.15115	0.00895568		4.99536	0.00883464
	5.10663	0.00889329		5.15123	0.00896598		4.99544	0.00884479
	5.10688	0.0089035		5.15132	0.00897627		4.99613	0.00885495
	5.10693	0.00891371		5.15151	0.00898657		4.99619	0.0088651
	5.10694	0.00892392		5.15155	0.00899686		4.99621	0.00887526
	5.10738	0.00893413		5.15166	0.00900715		4.99634	0.00888541
	5.10764	0.00894434		5.15167	0.00901745		4.99642	0.00889557
	5.1077	0.00895455		5.15169	0.00902774		4.99656	0.00890572
	5.10785	0.00896476		5.15184	0.00903804		4.99686	0.00891588
	5.10788	0.00897497		5.15197	0.00904833		4.99694	0.00892603
	5.10834	0.00898518		5.15229	0.00905862		4.99699	0.00893619
	5.10852	0.0089954		5.15267	0.00906892		4.99707	0.00894634
	5.10859	0.00900561		5.15277	0.00907921		4.99727	0.0089565
	5.10891	0.00901582		5.15286	0.00908951		4.99735	0.00896665
	5.1091	0.00902603		5.15318	0.0090998		4.99755	0.00897681
	5.10976	0.00903624		5.1533	0.00911009		4.99755	0.00898696
	5.10997	0.00904645		5.15364	0.00912039		4.99756	0.00899712
	5.11011	0.00905666		5.15388	0.00913068		4.99795	0.00900727
	5.11015	0.00906687		5.15402	0.00914097		4.99812	0.00901743
	5.11037	0.00907708		5.15487	0.00915127		4.99823	0.00902758
	5.11044	0.00908729		5.15493	0.00916156		4.99861	0.00903774
	5.11064	0.0090975		5.15496	0.00917186		4.999	0.00904789
	5.11087	0.00910771		5.1552	0.00918215		4.99901	0.00905804
	5.11089	0.00911792		5.15523	0.00919244		4.99903	0.0090682
	5.11089	0.00912813		5.15535	0.00920274		4.99942	0.00907835
	5.11093	0.00913834		5.15548	0.00921303		4.99969	0.00908851
	5.11093	0.00914855		5.1555	0.00922333		4.99979	0.00909866
	5.11095	0.00915876		5.15562	0.00923362		4.9999	0.00910882
	5.11095	0.00916897		5.15574	0.00924391		4.99993	0.00911897
	5.11112	0.00917918		5.1558	0.00925421		5.00018	0.00912913
	5.11119	0.00918939		5.15582	0.0092645		5.00041	0.00913928
	5.11119	0.0091996		5.15583	0.0092748		5.00063	0.00914944
	5.11134	0.00920981		5.15591	0.00928509		5.00071	0.00915959
	5.11173	0.00922002		5.15606	0.00929538		5.00077	0.00916975
	5.11176	0.00923024		5.15608	0.00930568		5.00077	0.0091799
	5.11178	0.00924045		5.15611	0.00931597		5.00081	0.00919006
	5.11212	0.00925066		5.15612	0.00932626		5.00096	0.00920021
	5.11247	0.00926087		5.15628	0.00933656		5.00098	0.00921037
	5.11298	0.00927108		5.15628	0.00934685		5.00098	0.00922052
	5.11473	0.00928129		5.1563	0.00935715		5.00115	0.00923068
	5.11476	0.0092915		5.1565	0.00936744		5.00119	0.00924083
	5.11528	0.00930171		5.15652	0.00937773		5.00122	0.00925098
	5.11541	0.00931192		5.15665	0.00938803		5.00137	0.00926114
	5.11551	0.00932213		5.1573	0.00939832		5.00146	0.00927129
	5.11563	0.00933234		5.1573	0.00940862		5.00153	0.00928145
	5.11581	0.00934255		5.15739	0.00941891		5.0016	0.0092916
	5.11588	0.00935276		5.15744	0.0094292		5.00217	0.00930176
	5.11611	0.00936297		5.15761	0.0094395		5.00227	0.00931191
	5.11624	0.00937318		5.15763	0.00944979		5.00236	0.00932207
	5.11639	0.00938339		5.15787	0.00946009		5.00248	0.00933222
	5.11642	0.0093936		5.15797	0.00947038		5.00253	0.00934238
	5.11648	0.00940381		5.158	0.00948067		5.00292	0.00935253
	5.11655	0.00941402		5.15805	0.00949097		5.00312	0.00936269
	5.11673	0.00942423		5.15814	0.00950126		5.00316	0.00937284
	5.11676	0.00943444		5.15817	0.00951155		5.0033	0.009383
	5.11684	0.00944465		5.15826	0.00952185		5.00341	0.00939315
	5.11684	0.00945486		5.15841	0.00953214		5.00343	0.00940331
	5.11686	0.00946508		5.15843	0.00954244		5.00366	0.00941346
	5.11693	0.00947529		5.15849	0.00955273		5.0037	0.00942362
	5.11704	0.0094855		5.15859	0.00956302		5.00382	0.00943377
	5.11709	0.00949571		5.1586	0.00957332		5.00402	0.00944393
	5.11709	0.00950592		5.15874	0.00958361		5.00444	0.00945408
	5.11727	0.00951613		5.15879	0.00959391		5.00482	0.00946423
	5.11748	0.00952634		5.15929	0.0096042		5.00485	0.00947439
	5.118	0.00953655		5.1594	0.00961449		5.00513	0.00948454
	5.1182	0.00954676		5.15954	0.00962479		5.00541	0.0094947
	5.11832	0.00955697		5.15957	0.00963508		5.00548	0.00950485
	5.11832	0.00956718		5.15963	0.00964538		5.00551	0.00951501
	5.1184	0.00957739		5.15966	0.00965567		5.00564	0.00952516
	5.11851	0.0095876		5.1597	0.00966596		5.0057	0.00953532
	5.11855	0.00959781		5.15973	0.00967626		5.00573	0.00954547
	5.11873	0.00960802		5.15993	0.00968655		5.00575	0.00955563
	5.11877	0.00961823		5.16001	0.00969684		5.00582	0.00956578
	5.11906	0.00962844		5.16007	0.00970714		5.00587	0.00957594
	5.1191	0.00963865		5.16007	0.00971743		5.00593	0.00958609
	5.11912	0.00964886		5.16014	0.00972773		5.00625	0.00959625
	5.11927	0.00965907		5.16056	0.00973802		5.00638	0.0096064
	5.11936	0.00966928		5.16063	0.00974831		5.00662	0.00961656
	5.11957	0.00967949		5.16064	0.00975861		5.00665	0.00962671
	5.12001	0.0096897		5.16069	0.0097689		5.00679	0.00963687
	5.12005	0.00969992		5.16071	0.0097792		5.00688	0.00964702
	5.12023	0.00971013		5.16089	0.00978949		5.00703	0.00965718
	5.12067	0.00972034		5.16089	0.00979978		5.00718	0.00966733
	5.12075	0.00973055		5.161	0.00981008		5.0073	0.00967748
	5.12092	0.00974076		5.16108	0.00982037		5.00738	0.00968764
	5.12105	0.00975097		5.16116	0.00983067		5.00744	0.00969779
	5.12116	0.00976118		5.1612	0.00984096		5.0077	0.00970795
	5.12136	0.00977139		5.16128	0.00985125		5.00796	0.0097181
	5.1219	0.0097816		5.16133	0.00986155		5.00806	0.00972826
	5.12198	0.00979181		5.16147	0.00987184		5.0082	0.00973841
	5.12201	0.00980202		5.16156	0.00988214		5.00837	0.00974857
	5.12216	0.00981223		5.16171	0.00989243		5.00839	0.00975872
	5.1226	0.00982244		5.1619	0.00990272		5.00872	0.00976888
	5.12336	0.00983265		5.1619	0.00991302		5.00878	0.00977903
	5.12341	0.00984286		5.16201	0.00992331		5.00881	0.00978919
	5.12386	0.00985307		5.16225	0.0099336		5.00896	0.00979934
	5.12407	0.00986328		5.16226	0.0099439		5.00903	0.0098095
	5.1243	0.00987349		5.16252	0.00995419		5.00921	0.00981965
	5.12433	0.0098837		5.16269	0.00996449		5.00933	0.00982981
	5.12435	0.00989391		5.16297	0.00997478		5.00947	0.00983996
	5.12436	0.00990412		5.16314	0.00998507		5.00947	0.00985012
	5.1244	0.00991433		5.16318	0.00999537		5.00953	0.00986027
	5.12441	0.00992454		5.16321	0.0100057		5.00954	0.00987043
	5.12455	0.00993476		5.16323	0.010016		5.01011	0.00988058
	5.12458	0.00994497		5.16332	0.0100262		5.0102	0.00989073
	5.12467	0.00995518		5.16339	0.0100365		5.01021	0.00990089
	5.12467	0.00996539		5.16393	0.0100468		5.01032	0.00991104
	5.12471	0.0099756		5.16396	0.0100571		5.01038	0.0099212
	5.12511	0.00998581		5.16402	0.0100674		5.01048	0.00993135
	5.12553	0.00999602		5.16478	0.0100777		5.01051	0.00994151
	5.12575	0.0100062		5.16479	0.010088		5.01059	0.00995166
	5.12601	0.0100164		5.16499	0.0100983		5.01068	0.00996182
	5.12643	0.0100266		5.16522	0.0101086		5.01073	0.00997197
	5.12647	0.0100369		5.1654	0.0101189		5.0108	0.00998213
	5.12669	0.0100471		5.16543	0.0101292		5.01112	0.00999228
	5.12684	0.0100573		5.16582	0.0101395		5.01117	0.0100024
	5.12684	0.0100675		5.16585	0.0101498		5.01125	0.0100126
	5.12708	0.0100777		5.16604	0.0101601		5.01141	0.0100227
	5.12725	0.0100879		5.16615	0.0101704		5.01145	0.0100329
	5.12747	0.0100981		5.16621	0.0101807		5.01174	0.0100431
	5.12757	0.0101083		5.16629	0.010191		5.01177	0.0100532
	5.12778	0.0101185		5.16633	0.0102012		5.01189	0.0100634
	5.12779	0.0101288		5.16663	0.0102115		5.01189	0.0100735
	5.12795	0.010139		5.16674	0.0102218		5.01191	0.0100837
	5.12795	0.0101492		5.16675	0.0102321		5.01194	0.0100938
	5.1282	0.0101594		5.16682	0.0102424		5.01219	0.010104
	5.12826	0.0101696		5.16687	0.0102527		5.0122	0.0101141
	5.12843	0.0101798		5.16702	0.010263		5.0122	0.0101243
	5.12891	0.01019		5.16704	0.0102733		5.01245	0.0101344
	5.12922	0.0102002		5.16709	0.0102836		5.01268	0.0101446
	5.12925	0.0102104		5.16722	0.0102939		5.01272	0.0101548
	5.12937	0.0102206		5.16723	0.0103042		5.01283	0.0101649
	5.12939	0.0102309		5.16726	0.0103145		5.01297	0.0101751
	5.12954	0.0102411		5.16734	0.0103248		5.01311	0.0101852
	5.12972	0.0102513		5.16744	0.0103351		5.01316	0.0101954
	5.12979	0.0102615		5.16745	0.0103454		5.01346	0.0102055
	5.12989	0.0102717		5.16768	0.0103557		5.01346	0.0102157
	5.1299	0.0102819		5.16779	0.0103659		5.01353	0.0102258
	5.12998	0.0102921		5.16814	0.0103762		5.01368	0.010236
	5.13015	0.0103023		5.16819	0.0103865		5.01373	0.0102462
	5.13023	0.0103125		5.16826	0.0103968		5.01396	0.0102563
	5.13034	0.0103228		5.16834	0.0104071		5.01399	0.0102665
	5.13047	0.010333		5.16836	0.0104174		5.01401	0.0102766
	5.13062	0.0103432		5.16855	0.0104277		5.01426	0.0102868
	5.13071	0.0103534		5.16881	0.010438		5.01439	0.0102969
	5.13075	0.0103636		5.16883	0.0104483		5.0144	0.0103071
	5.13099	0.0103738		5.16884	0.0104586		5.01453	0.0103172
	5.13102	0.010384		5.16886	0.0104689		5.01483	0.0103274
	5.13109	0.0103942		5.16905	0.0104792		5.01487	0.0103375
	5.1311	0.0104044		5.16916	0.0104895		5.01493	0.0103477
	5.13124	0.0104146		5.16923	0.0104998		5.015	0.0103579
	5.13133	0.0104249		5.16936	0.0105101		5.01505	0.010368
	5.13164	0.0104351		5.16947	0.0105204		5.01506	0.0103782
	5.13181	0.0104453		5.16957	0.0105307		5.0151	0.0103883
	5.13245	0.0104555		5.16969	0.0105409		5.01517	0.0103985
	5.13267	0.0104657		5.16976	0.0105512		5.01531	0.0104086
	5.13279	0.0104759		5.16989	0.0105615		5.01539	0.0104188
	5.13292	0.0104861		5.16999	0.0105718		5.01548	0.0104289
	5.13307	0.0104963		5.17084	0.0105821		5.01549	0.0104391
	5.13381	0.0105065		5.17084	0.0105924		5.01551	0.0104492
	5.13389	0.0105168		5.17102	0.0106027		5.01566	0.0104594
	5.13421	0.010527		5.17102	0.010613		5.01582	0.0104696
	5.1344	0.0105372		5.17106	0.0106233		5.01597	0.0104797
	5.13453	0.0105474		5.17137	0.0106336		5.01648	0.0104899
	5.13489	0.0105576		5.17142	0.0106439		5.0167	0.0105
	5.13498	0.0105678		5.17171	0.0106542		5.01674	0.0105102
	5.13498	0.010578		5.17174	0.0106645		5.01698	0.0105203
	5.13502	0.0105882		5.17178	0.0106748		5.01715	0.0105305
	5.1353	0.0105984		5.17192	0.0106851		5.01719	0.0105406
	5.1353	0.0106086		5.17202	0.0106954		5.01727	0.0105508
	5.1355	0.0106189		5.17207	0.0107056		5.01741	0.0105609
	5.13557	0.0106291		5.17216	0.0107159		5.01742	0.0105711
	5.13559	0.0106393		5.17234	0.0107262		5.01743	0.0105813
	5.13564	0.0106495		5.17255	0.0107365		5.01756	0.0105914
	5.13566	0.0106597		5.17257	0.0107468		5.01772	0.0106016
	5.13569	0.0106699		5.17291	0.0107571		5.01778	0.0106117
	5.1359	0.0106801		5.17305	0.0107674		5.01782	0.0106219
	5.13591	0.0106903		5.17348	0.0107777		5.01786	0.010632
	5.13624	0.0107005		5.17358	0.010788		5.01794	0.0106422
	5.13637	0.0107107		5.17361	0.0107983		5.0183	0.0106523
	5.13641	0.010721		5.17368	0.0108086		5.01852	0.0106625
	5.13643	0.0107312		5.1739	0.0108189		5.01893	0.0106727
	5.13644	0.0107414		5.17397	0.0108292		5.01914	0.0106828
	5.13648	0.0107516		5.17435	0.0108395		5.01942	0.010693
	5.13654	0.0107618		5.17437	0.0108498		5.01949	0.0107031
	5.13656	0.010772		5.17465	0.0108601		5.01985	0.0107133
	5.13658	0.0107822		5.17484	0.0108703		5.01985	0.0107234
	5.137	0.0107924		5.17499	0.0108806		5.01991	0.0107336
	5.13708	0.0108026		5.17501	0.0108909		5.0201	0.0107437
	5.13714	0.0108129		5.17503	0.0109012		5.02018	0.0107539
	5.13725	0.0108231		5.17522	0.0109115		5.02023	0.010764
	5.1376	0.0108333		5.17525	0.0109218		5.02024	0.0107742
	5.13767	0.0108435		5.1753	0.0109321		5.02028	0.0107844
	5.13789	0.0108537		5.17531	0.0109424		5.02039	0.0107945
	5.13791	0.0108639		5.1757	0.0109527		5.02067	0.0108047
	5.13801	0.0108741		5.17589	0.010963		5.02088	0.0108148
	5.13805	0.0108843		5.17601	0.0109733		5.02097	0.010825
	5.13823	0.0108945		5.17606	0.0109836		5.02109	0.0108351
	5.13866	0.0109047		5.17611	0.0109939		5.02115	0.0108453
	5.1388	0.010915		5.17615	0.0110042		5.02119	0.0108554
	5.13884	0.0109252		5.17637	0.0110145		5.02123	0.0108656
	5.13891	0.0109354		5.17646	0.0110248		5.0213	0.0108757
	5.13897	0.0109456		5.17646	0.0110351		5.02138	0.0108859
	5.13898	0.0109558		5.17676	0.0110453		5.02145	0.0108961
	5.13901	0.010966		5.17685	0.0110556		5.02149	0.0109062
	5.1391	0.0109762		5.1773	0.0110659		5.02153	0.0109164
	5.13934	0.0109864		5.17751	0.0110762		5.02186	0.0109265
	5.13934	0.0109966		5.1776	0.0110865		5.02194	0.0109367
	5.13948	0.0110069		5.17761	0.0110968		5.02199	0.0109468
	5.13949	0.0110171		5.17781	0.0111071		5.02201	0.010957
	5.13965	0.0110273		5.17782	0.0111174		5.02223	0.0109671
	5.13995	0.0110375		5.17798	0.0111277		5.02227	0.0109773
	5.13997	0.0110477		5.178	0.011138		5.02247	0.0109874
	5.14005	0.0110579		5.17801	0.0111483		5.02248	0.0109976
	5.14027	0.0110681		5.17812	0.0111586		5.02251	0.0110078
	5.14029	0.0110783		5.17814	0.0111689		5.02264	0.0110179
	5.14042	0.0110885		5.17852	0.0111792		5.02267	0.0110281
	5.14045	0.0110987		5.17852	0.0111895		5.02273	0.0110382
	5.14052	0.011109		5.1787	0.0111998		5.02277	0.0110484
	5.1407	0.0111192		5.179	0.01121		5.02279	0.0110585
	5.14134	0.0111294		5.179	0.0112203		5.02281	0.0110687
	5.14135	0.0111396		5.179	0.0112306		5.02296	0.0110788
	5.14138	0.0111498		5.17903	0.0112409		5.02306	0.011089
	5.14146	0.01116		5.17907	0.0112512		5.02313	0.0110992
	5.14155	0.0111702		5.17919	0.0112615		5.02338	0.0111093
	5.14183	0.0111804		5.17927	0.0112718		5.02357	0.0111195
	5.14193	0.0111906		5.17933	0.0112821		5.02369	0.0111296
	5.14212	0.0112009		5.17936	0.0112924		5.02386	0.0111398
	5.14222	0.0112111		5.17948	0.0113027		5.02396	0.0111499
	5.14241	0.0112213		5.17971	0.011313		5.02403	0.0111601
	5.1426	0.0112315		5.17999	0.0113233		5.02408	0.0111702
	5.143	0.0112417		5.18011	0.0113336		5.02411	0.0111804
	5.14305	0.0112519		5.18012	0.0113439		5.02417	0.0111905
	5.14319	0.0112621		5.18031	0.0113542		5.02417	0.0112007
	5.14336	0.0112723		5.18065	0.0113645		5.02439	0.0112109
	5.1437	0.0112825		5.18073	0.0113747		5.02441	0.011221
	5.14371	0.0112927		5.18084	0.011385		5.0245	0.0112312
	5.14378	0.011303		5.18087	0.0113953		5.02473	0.0112413
	5.14378	0.0113132		5.18094	0.0114056		5.02485	0.0112515
	5.14413	0.0113234		5.18098	0.0114159		5.02501	0.0112616
	5.1442	0.0113336		5.18102	0.0114262		5.02508	0.0112718
	5.14424	0.0113438		5.18107	0.0114365		5.02511	0.0112819
	5.14428	0.011354		5.18114	0.0114468		5.02519	0.0112921
	5.14441	0.0113642		5.18123	0.0114571		5.02527	0.0113022
	5.14451	0.0113744		5.18136	0.0114674		5.02553	0.0113124
	5.14452	0.0113846		5.1814	0.0114777		5.02592	0.0113226
	5.14477	0.0113948		5.18147	0.011488		5.0263	0.0113327
	5.14495	0.0114051		5.18149	0.0114983		5.02633	0.0113429
	5.1451	0.0114153		5.18152	0.0115086		5.02656	0.011353
	5.14527	0.0114255		5.18174	0.0115189		5.02685	0.0113632
	5.1453	0.0114357		5.18203	0.0115292		5.02706	0.0113733
	5.14596	0.0114459		5.18203	0.0115395		5.02708	0.0113835
	5.14618	0.0114561		5.18209	0.0115497		5.02716	0.0113936
	5.14634	0.0114663		5.18216	0.01156		5.02752	0.0114038
	5.14639	0.0114765		5.18222	0.0115703		5.02757	0.0114139
	5.14643	0.0114867		5.18237	0.0115806		5.02761	0.0114241
	5.14644	0.011497		5.18254	0.0115909		5.02761	0.0114343
	5.14662	0.0115072		5.18259	0.0116012		5.02779	0.0114444
	5.14677	0.0115174		5.18264	0.0116115		5.02792	0.0114546
	5.14694	0.0115276		5.18293	0.0116218		5.02818	0.0114647
	5.14696	0.0115378		5.18298	0.0116321		5.02833	0.0114749
	5.14703	0.011548		5.18311	0.0116424		5.02837	0.011485
	5.14709	0.0115582		5.18354	0.0116527		5.02845	0.0114952
	5.14726	0.0115684		5.18355	0.011663		5.02862	0.0115053
	5.1474	0.0115786		5.18357	0.0116733		5.02874	0.0115155
	5.14747	0.0115888		5.18358	0.0116836		5.02882	0.0115257
	5.14758	0.0115991		5.18426	0.0116939		5.02926	0.0115358
	5.14777	0.0116093		5.18437	0.0117042		5.02941	0.011546
	5.14787	0.0116195		5.18472	0.0117144		5.02968	0.0115561
	5.14805	0.0116297		5.18481	0.0117247		5.02972	0.0115663
	5.14845	0.0116399		5.18519	0.011735		5.03003	0.0115764
	5.14849	0.0116501		5.18538	0.0117453		5.03004	0.0115866
	5.14853	0.0116603		5.1854	0.0117556		5.03006	0.0115967
	5.14875	0.0116705		5.18549	0.0117659		5.03016	0.0116069
	5.14877	0.0116807		5.18556	0.0117762		5.03018	0.011617
	5.14897	0.011691		5.18563	0.0117865		5.0302	0.0116272
	5.14914	0.0117012		5.18563	0.0117968		5.03048	0.0116374
	5.14919	0.0117114		5.18571	0.0118071		5.03049	0.0116475
	5.14933	0.0117216		5.18571	0.0118174		5.03052	0.0116577
	5.1494	0.0117318		5.18571	0.0118277		5.03065	0.0116678
	5.14948	0.011742		5.18571	0.011838		5.03069	0.011678
	5.14948	0.0117522		5.18577	0.0118483		5.03078	0.0116881
	5.14951	0.0117624		5.18579	0.0118586		5.03093	0.0116983
	5.14969	0.0117726		5.1858	0.0118689		5.03101	0.0117084
	5.1497	0.0117828		5.18597	0.0118791		5.03118	0.0117186
	5.14987	0.0117931		5.18608	0.0118894		5.03136	0.0117287
	5.15002	0.0118033		5.18615	0.0118997		5.03156	0.0117389
	5.15016	0.0118135		5.18628	0.01191		5.03162	0.0117491
	5.15025	0.0118237		5.18631	0.0119203		5.03194	0.0117592
	5.15039	0.0118339		5.18636	0.0119306		5.03197	0.0117694
	5.15066	0.0118441		5.18645	0.0119409		5.032	0.0117795
	5.15068	0.0118543		5.18647	0.0119512		5.03208	0.0117897
	5.15071	0.0118645		5.18667	0.0119615		5.03212	0.0117998
	5.15097	0.0118747		5.18684	0.0119718		5.03215	0.01181
	5.15106	0.0118849		5.18705	0.0119821		5.03219	0.0118201
	5.15123	0.0118952		5.18705	0.0119924		5.03221	0.0118303
	5.15133	0.0119054		5.18714	0.0120027		5.0323	0.0118404
	5.15141	0.0119156		5.18715	0.012013		5.03233	0.0118506
	5.15145	0.0119258		5.18743	0.0120233		5.03237	0.0118608
	5.15198	0.011936		5.18746	0.0120336		5.03239	0.0118709
	5.15221	0.0119462		5.18756	0.0120439		5.03246	0.0118811
	5.15246	0.0119564		5.18769	0.0120541		5.03247	0.0118912
	5.15251	0.0119666		5.18772	0.0120644		5.0327	0.0119014
	5.15259	0.0119768		5.18783	0.0120747		5.03271	0.0119115
	5.15262	0.0119871		5.18794	0.012085		5.03289	0.0119217
	5.15263	0.0119973		5.18795	0.0120953		5.03305	0.0119318
	5.15265	0.0120075		5.18817	0.0121056		5.0331	0.011942
	5.15285	0.0120177		5.18835	0.0121159		5.03329	0.0119522
	5.15297	0.0120279		5.18847	0.0121262		5.03333	0.0119623
	5.15333	0.0120381		5.18847	0.0121365		5.03337	0.0119725
	5.15344	0.0120483		5.18866	0.0121468		5.03352	0.0119826
	5.1535	0.0120585		5.18877	0.0121571		5.03364	0.0119928
	5.15363	0.0120687		5.18882	0.0121674		5.03368	0.0120029
	5.15375	0.0120789		5.18888	0.0121777		5.03369	0.0120131
	5.15391	0.0120892		5.18945	0.012188		5.03385	0.0120232
	5.15397	0.0120994		5.18976	0.0121983		5.03393	0.0120334
	5.15408	0.0121096		5.18989	0.0122086		5.03405	0.0120435
	5.15451	0.0121198		5.19004	0.0122188		5.03419	0.0120537
	5.15489	0.01213		5.19017	0.0122291		5.03438	0.0120639
	5.15498	0.0121402		5.19025	0.0122394		5.03443	0.012074
	5.15501	0.0121504		5.19089	0.0122497		5.03463	0.0120842
	5.15506	0.0121606		5.19116	0.01226		5.03477	0.0120943
	5.15536	0.0121708		5.19124	0.0122703		5.03481	0.0121045
	5.15543	0.0121811		5.19129	0.0122806		5.03481	0.0121146
	5.15561	0.0121913		5.19133	0.0122909		5.03495	0.0121248
	5.15583	0.0122015		5.19146	0.0123012		5.03507	0.0121349
	5.15613	0.0122117		5.19156	0.0123115		5.0351	0.0121451
	5.15616	0.0122219		5.19156	0.0123218		5.03553	0.0121552
	5.15651	0.0122321		5.1917	0.0123321		5.03555	0.0121654
	5.15653	0.0122423		5.19171	0.0123424		5.03559	0.0121756
	5.15665	0.0122525		5.19183	0.0123527		5.03579	0.0121857
	5.15693	0.0122627		5.19196	0.012363		5.03584	0.0121959
	5.15713	0.0122729		5.19211	0.0123733		5.03584	0.012206
	5.15714	0.0122832		5.19214	0.0123836		5.03595	0.0122162
	5.1573	0.0122934		5.19218	0.0123938		5.03608	0.0122263
	5.1573	0.0123036		5.19228	0.0124041		5.03641	0.0122365
	5.15733	0.0123138		5.19237	0.0124144		5.03648	0.0122466
	5.15748	0.012324		5.19247	0.0124247		5.03653	0.0122568
	5.15762	0.0123342		5.19248	0.012435		5.03659	0.0122669
	5.1578	0.0123444		5.19255	0.0124453		5.03681	0.0122771
	5.15801	0.0123546		5.19272	0.0124556		5.03682	0.0122873
	5.15808	0.0123648		5.1928	0.0124659		5.03691	0.0122974
	5.15815	0.0123751		5.19299	0.0124762		5.03693	0.0123076
	5.15827	0.0123853		5.1931	0.0124865		5.037	0.0123177
	5.15832	0.0123955		5.19327	0.0124968		5.03704	0.0123279
	5.15835	0.0124057		5.19332	0.0125071		5.03704	0.012338
	5.15847	0.0124159		5.19333	0.0125174		5.03708	0.0123482
	5.1588	0.0124261		5.19356	0.0125277		5.03716	0.0123583
	5.15913	0.0124363		5.19389	0.012538		5.03733	0.0123685
	5.15917	0.0124465		5.19415	0.0125483		5.0375	0.0123787
	5.15933	0.0124567		5.19438	0.0125585		5.03754	0.0123888
	5.15967	0.0124669		5.19444	0.0125688		5.03792	0.012399
	5.15992	0.0124772		5.19457	0.0125791		5.03803	0.0124091
	5.15993	0.0124874		5.19466	0.0125894		5.0381	0.0124193
	5.15995	0.0124976		5.19469	0.0125997		5.0381	0.0124294
	5.16043	0.0125078		5.19489	0.01261		5.03811	0.0124396
	5.16048	0.012518		5.19497	0.0126203		5.03812	0.0124497
	5.16058	0.0125282		5.19523	0.0126306		5.03823	0.0124599
	5.16058	0.0125384		5.19531	0.0126409		5.03829	0.01247
	5.16075	0.0125486		5.19551	0.0126512		5.03837	0.0124802
	5.16107	0.0125588		5.19568	0.0126615		5.0384	0.0124904
	5.16127	0.012569		5.19578	0.0126718		5.03847	0.0125005
	5.16152	0.0125793		5.19584	0.0126821		5.03848	0.0125107
	5.1617	0.0125895		5.19587	0.0126924		5.03855	0.0125208
	5.16174	0.0125997		5.19599	0.0127027		5.03862	0.012531
	5.16179	0.0126099		5.19612	0.012713		5.03882	0.0125411
	5.16239	0.0126201		5.19625	0.0127232		5.03894	0.0125513
	5.16244	0.0126303		5.19626	0.0127335		5.03907	0.0125614
	5.1626	0.0126405		5.19631	0.0127438		5.03927	0.0125716
	5.16263	0.0126507		5.19645	0.0127541		5.03941	0.0125817
	5.16267	0.0126609		5.19654	0.0127644		5.03954	0.0125919
	5.16301	0.0126712		5.19654	0.0127747		5.03955	0.0126021
	5.16313	0.0126814		5.1966	0.012785		5.03961	0.0126122
	5.1633	0.0126916		5.19661	0.0127953		5.03966	0.0126224
	5.16343	0.0127018		5.19666	0.0128056		5.03967	0.0126325
	5.16349	0.012712		5.1971	0.0128159		5.03974	0.0126427
	5.16353	0.0127222		5.19712	0.0128262		5.0402	0.0126528
	5.16363	0.0127324		5.19738	0.0128365		5.04026	0.012663
	5.16395	0.0127426		5.19738	0.0128468		5.04026	0.0126731
	5.16413	0.0127528		5.19745	0.0128571		5.04029	0.0126833
	5.1643	0.012763		5.19746	0.0128674		5.04037	0.0126934
	5.16438	0.0127733		5.19749	0.0128777		5.04077	0.0127036
	5.16448	0.0127835		5.19755	0.012888		5.04083	0.0127138
	5.16459	0.0127937		5.19785	0.0128982		5.04095	0.0127239
	5.16459	0.0128039		5.198	0.0129085		5.04098	0.0127341
	5.1646	0.0128141		5.19812	0.0129188		5.04099	0.0127442
	5.1646	0.0128243		5.19824	0.0129291		5.04103	0.0127544
	5.16471	0.0128345		5.19829	0.0129394		5.04119	0.0127645
	5.16487	0.0128447		5.19836	0.0129497		5.04131	0.0127747
	5.16487	0.0128549		5.19836	0.01296		5.04138	0.0127848
	5.16497	0.0128652		5.19837	0.0129703		5.04146	0.012795
	5.16525	0.0128754		5.1985	0.0129806		5.0415	0.0128051
	5.16552	0.0128856		5.19854	0.0129909		5.04187	0.0128153
	5.1656	0.0128958		5.19866	0.0130012		5.04197	0.0128255
	5.16567	0.012906		5.19886	0.0130115		5.04205	0.0128356
	5.16618	0.0129162		5.19893	0.0130218		5.04207	0.0128458
	5.16624	0.0129264		5.19895	0.0130321		5.04207	0.0128559
	5.16644	0.0129366		5.19899	0.0130424		5.0422	0.0128661
	5.16651	0.0129468		5.19919	0.0130527		5.04251	0.0128762
	5.16652	0.012957		5.19929	0.0130629		5.04276	0.0128864
	5.16676	0.0129673		5.19952	0.0130732		5.04281	0.0128965
	5.16718	0.0129775		5.19957	0.0130835		5.04282	0.0129067
	5.16727	0.0129877		5.19962	0.0130938		5.04301	0.0129169
	5.16748	0.0129979		5.19974	0.0131041		5.04311	0.012927
	5.16751	0.0130081		5.19974	0.0131144		5.04318	0.0129372
	5.16752	0.0130183		5.19978	0.0131247		5.04321	0.0129473
	5.16756	0.0130285		5.19983	0.013135		5.04322	0.0129575
	5.16758	0.0130387		5.19986	0.0131453		5.04322	0.0129676
	5.16764	0.0130489		5.20032	0.0131556		5.04323	0.0129778
	5.16768	0.0130591		5.20041	0.0131659		5.04371	0.0129879
	5.1678	0.0130694		5.20042	0.0131762		5.04377	0.0129981
	5.16812	0.0130796		5.20068	0.0131865		5.04383	0.0130082
	5.16817	0.0130898		5.20078	0.0131968		5.04393	0.0130184
	5.16863	0.0131		5.20079	0.0132071		5.04395	0.0130286
	5.16868	0.0131102		5.20081	0.0132174		5.04396	0.0130387
	5.16879	0.0131204		5.20096	0.0132276		5.04417	0.0130489
	5.16883	0.0131306		5.20129	0.0132379		5.04434	0.013059
	5.16906	0.0131408		5.20137	0.0132482		5.04437	0.0130692
	5.16958	0.013151		5.20151	0.0132585		5.04441	0.0130793
	5.16978	0.0131613		5.20179	0.0132688		5.04458	0.0130895
	5.1698	0.0131715		5.20186	0.0132791		5.04481	0.0130996
	5.16981	0.0131817		5.20195	0.0132894		5.04481	0.0131098
	5.16983	0.0131919		5.20202	0.0132997		5.04504	0.0131199
	5.16989	0.0132021		5.20208	0.01331		5.04521	0.0131301
	5.16991	0.0132123		5.20225	0.0133203		5.04533	0.0131403
	5.16995	0.0132225		5.20234	0.0133306		5.04534	0.0131504
	5.17002	0.0132327		5.20236	0.0133409		5.04555	0.0131606
	5.17064	0.0132429		5.20243	0.0133512		5.04573	0.0131707
	5.17067	0.0132531		5.20258	0.0133615		5.04577	0.0131809
	5.17071	0.0132634		5.20258	0.0133718		5.04596	0.013191
	5.17099	0.0132736		5.20262	0.0133821		5.04613	0.0132012
	5.17108	0.0132838		5.20285	0.0133924		5.04637	0.0132113
	5.17131	0.013294		5.20315	0.0134026		5.04638	0.0132215
	5.17153	0.0133042		5.20318	0.0134129		5.0464	0.0132316
	5.17154	0.0133144		5.20331	0.0134232		5.04644	0.0132418
	5.17155	0.0133246		5.20332	0.0134335		5.04648	0.013252
	5.1716	0.0133348		5.20338	0.0134438		5.04654	0.0132621
	5.17165	0.013345		5.20353	0.0134541		5.04659	0.0132723
	5.1719	0.0133553		5.20362	0.0134644		5.04678	0.0132824
	5.17209	0.0133655		5.20362	0.0134747		5.04691	0.0132926
	5.17225	0.0133757		5.20369	0.013485		5.04696	0.0133027
	5.17227	0.0133859		5.2037	0.0134953		5.04697	0.0133129
	5.1723	0.0133961		5.20398	0.0135056		5.04701	0.013323
	5.17232	0.0134063		5.20408	0.0135159		5.04711	0.0133332
	5.17236	0.0134165		5.20412	0.0135262		5.04713	0.0133434
	5.1724	0.0134267		5.20414	0.0135365		5.04713	0.0133535
	5.17253	0.0134369		5.20424	0.0135468		5.04723	0.0133637
	5.17277	0.0134471		5.20431	0.0135571		5.04757	0.0133738
	5.17278	0.0134574		5.20439	0.0135673		5.04768	0.013384
	5.1729	0.0134676		5.20449	0.0135776		5.04786	0.0133941
	5.173	0.0134778		5.20461	0.0135879		5.04788	0.0134043
	5.17334	0.013488		5.20499	0.0135982		5.04796	0.0134144
	5.17345	0.0134982		5.20503	0.0136085		5.04798	0.0134246
	5.17359	0.0135084		5.20507	0.0136188		5.04798	0.0134347
	5.17389	0.0135186		5.20518	0.0136291		5.04803	0.0134449
	5.17394	0.0135288		5.2053	0.0136394		5.04805	0.0134551
	5.17415	0.013539		5.20531	0.0136497		5.04807	0.0134652
	5.1742	0.0135493		5.20538	0.01366		5.04817	0.0134754
	5.17431	0.0135595		5.20552	0.0136703		5.04824	0.0134855
	5.1744	0.0135697		5.20554	0.0136806		5.04834	0.0134957
	5.17442	0.0135799		5.20563	0.0136909		5.04835	0.0135058
	5.17444	0.0135901		5.20567	0.0137012		5.04835	0.013516
	5.17445	0.0136003		5.20589	0.0137115		5.04842	0.0135261
	5.17455	0.0136105		5.20593	0.0137218		5.04847	0.0135363
	5.17485	0.0136207		5.20593	0.0137321		5.04848	0.0135464
	5.17496	0.0136309		5.20603	0.0137423		5.04872	0.0135566
	5.17498	0.0136411		5.20612	0.0137526		5.04882	0.0135668
	5.17503	0.0136514		5.20614	0.0137629		5.04919	0.0135769
	5.17508	0.0136616		5.20648	0.0137732		5.04922	0.0135871
	5.17508	0.0136718		5.20649	0.0137835		5.0495	0.0135972
	5.17573	0.013682		5.20653	0.0137938		5.04956	0.0136074
	5.17575	0.0136922		5.20653	0.0138041		5.04963	0.0136175
	5.17577	0.0137024		5.20659	0.0138144		5.0498	0.0136277
	5.17582	0.0137126		5.20662	0.0138247		5.04995	0.0136378
	5.17589	0.0137228		5.20689	0.013835		5.04996	0.013648
	5.17592	0.013733		5.20692	0.0138453		5.05021	0.0136582
	5.17604	0.0137432		5.20715	0.0138556		5.05021	0.0136683
	5.17624	0.0137535		5.20715	0.0138659		5.05026	0.0136785
	5.17637	0.0137637		5.2072	0.0138762		5.05028	0.0136886
	5.17656	0.0137739		5.20742	0.0138865		5.05039	0.0136988
	5.17658	0.0137841		5.20747	0.0138968		5.05064	0.0137089
	5.17675	0.0137943		5.20762	0.013907		5.05088	0.0137191
	5.17679	0.0138045		5.20765	0.0139173		5.05096	0.0137292
	5.17681	0.0138147		5.20781	0.0139276		5.05098	0.0137394
	5.17692	0.0138249		5.20786	0.0139379		5.05107	0.0137495
	5.177	0.0138351		5.20796	0.0139482		5.0511	0.0137597
	5.17702	0.0138454		5.208	0.0139585		5.05112	0.0137699
	5.17704	0.0138556		5.20801	0.0139688		5.05115	0.01378
	5.17709	0.0138658		5.20805	0.0139791		5.05117	0.0137902
	5.17732	0.013876		5.20806	0.0139894		5.05123	0.0138003
	5.17735	0.0138862		5.20812	0.0139997		5.05125	0.0138105
	5.17738	0.0138964		5.20815	0.01401		5.05128	0.0138206
	5.17745	0.0139066		5.20841	0.0140203		5.05152	0.0138308
	5.17754	0.0139168		5.20852	0.0140306		5.05167	0.0138409
	5.17769	0.013927		5.2086	0.0140409		5.05188	0.0138511
	5.1777	0.0139372		5.20889	0.0140512		5.05196	0.0138612
	5.17825	0.0139475		5.20905	0.0140615		5.05197	0.0138714
	5.17847	0.0139577		5.20914	0.0140717		5.0521	0.0138816
	5.17852	0.0139679		5.20924	0.014082		5.0521	0.0138917
	5.17872	0.0139781		5.20929	0.0140923		5.05224	0.0139019
	5.17905	0.0139883		5.2095	0.0141026		5.05243	0.013912
	5.17911	0.0139985		5.20954	0.0141129		5.05248	0.0139222
	5.17919	0.0140087		5.2097	0.0141232		5.0525	0.0139323
	5.17921	0.0140189		5.20976	0.0141335		5.0525	0.0139425
	5.17926	0.0140291		5.20979	0.0141438		5.05273	0.0139526
	5.17933	0.0140394		5.20984	0.0141541		5.05274	0.0139628
	5.17944	0.0140496		5.20985	0.0141644		5.05278	0.0139729
	5.17944	0.0140598		5.21006	0.0141747		5.05341	0.0139831
	5.17948	0.01407		5.2101	0.014185		5.0536	0.0139933
	5.17957	0.0140802		5.21029	0.0141953		5.05365	0.0140034
	5.17961	0.0140904		5.2104	0.0142056		5.05382	0.0140136
	5.17961	0.0141006		5.21062	0.0142159		5.05397	0.0140237
	5.17963	0.0141108		5.2107	0.0142262		5.05409	0.0140339
	5.17964	0.014121		5.21072	0.0142365		5.05416	0.014044
	5.17969	0.0141312		5.21075	0.0142467		5.05424	0.0140542
	5.17971	0.0141415		5.21088	0.014257		5.05433	0.0140643
	5.18005	0.0141517		5.21112	0.0142673		5.05442	0.0140745
	5.1801	0.0141619		5.21124	0.0142776		5.05456	0.0140847
	5.18021	0.0141721		5.21125	0.0142879		5.05495	0.0140948
	5.18021	0.0141823		5.21133	0.0142982		5.05527	0.014105
	5.18022	0.0141925		5.2114	0.0143085		5.05531	0.0141151
	5.18023	0.0142027		5.21154	0.0143188		5.05534	0.0141253
	5.18032	0.0142129		5.2116	0.0143291		5.05534	0.0141354
	5.18046	0.0142231		5.2117	0.0143394		5.05564	0.0141456
	5.18049	0.0142333		5.21176	0.0143497		5.05566	0.0141557
	5.18061	0.0142436		5.21179	0.01436		5.05569	0.0141659
	5.18065	0.0142538		5.2119	0.0143703		5.05578	0.014176
	5.18066	0.014264		5.21258	0.0143806		5.05582	0.0141862
	5.18125	0.0142742		5.21284	0.0143909		5.05607	0.0141964
	5.18125	0.0142844		5.21288	0.0144012		5.05619	0.0142065
	5.18128	0.0142946		5.21289	0.0144114		5.05625	0.0142167
	5.1813	0.0143048		5.213	0.0144217		5.05663	0.0142268
	5.18143	0.014315		5.21309	0.014432		5.05671	0.014237
	5.18144	0.0143252		5.21311	0.0144423		5.05677	0.0142471
	5.18148	0.0143355		5.21317	0.0144526		5.0568	0.0142573
	5.1815	0.0143457		5.21323	0.0144629		5.05683	0.0142674
	5.18156	0.0143559		5.21329	0.0144732		5.05688	0.0142776
	5.18175	0.0143661		5.21343	0.0144835		5.05691	0.0142877
	5.18176	0.0143763		5.2135	0.0144938		5.05704	0.0142979
	5.1818	0.0143865		5.21353	0.0145041		5.05713	0.0143081
	5.18187	0.0143967		5.21364	0.0145144		5.05734	0.0143182
	5.18199	0.0144069		5.21376	0.0145247		5.05743	0.0143284
	5.18203	0.0144171		5.21401	0.014535		5.05764	0.0143385
	5.18221	0.0144273		5.21407	0.0145453		5.05781	0.0143487
	5.18228	0.0144376		5.21416	0.0145556		5.05781	0.0143588
	5.18233	0.0144478		5.21416	0.0145659		5.05798	0.014369
	5.1826	0.014458		5.2143	0.0145761		5.05825	0.0143791
	5.18266	0.0144682		5.21447	0.0145864		5.05826	0.0143893
	5.18286	0.0144784		5.2145	0.0145967		5.05827	0.0143994
	5.18288	0.0144886		5.21485	0.014607		5.05832	0.0144096
	5.18301	0.0144988		5.21487	0.0146173		5.05846	0.0144198
	5.18302	0.014509		5.21521	0.0146276		5.05847	0.0144299
	5.18323	0.0145192		5.21522	0.0146379		5.05866	0.0144401
	5.18327	0.0145295		5.21532	0.0146482		5.05871	0.0144502
	5.1834	0.0145397		5.21532	0.0146585		5.05877	0.0144604
	5.18347	0.0145499		5.21546	0.0146688		5.05884	0.0144705
	5.18402	0.0145601		5.21547	0.0146791		5.05885	0.0144807
	5.18421	0.0145703		5.21575	0.0146894		5.0589	0.0144908
	5.18421	0.0145805		5.2159	0.0146997		5.05891	0.014501
	5.18447	0.0145907		5.21599	0.01471		5.05904	0.0145112
	5.18462	0.0146009		5.21599	0.0147203		5.05914	0.0145213
	5.1848	0.0146111		5.21608	0.0147306		5.05915	0.0145315
	5.18486	0.0146213		5.21611	0.0147409		5.05924	0.0145416
	5.18489	0.0146316		5.21649	0.0147511		5.05927	0.0145518
	5.18533	0.0146418		5.21651	0.0147614		5.05937	0.0145619
	5.18565	0.014652		5.21652	0.0147717		5.05942	0.0145721
	5.18571	0.0146622		5.21663	0.014782		5.0596	0.0145822
	5.1858	0.0146724		5.21665	0.0147923		5.05962	0.0145924
	5.18583	0.0146826		5.21669	0.0148026		5.05977	0.0146025
	5.18603	0.0146928		5.21677	0.0148129		5.05993	0.0146127
	5.18629	0.014703		5.21693	0.0148232		5.05996	0.0146229
	5.18657	0.0147132		5.21697	0.0148335		5.06005	0.014633
	5.18661	0.0147235		5.21701	0.0148438		5.06007	0.0146432
	5.18675	0.0147337		5.2172	0.0148541		5.06025	0.0146533
	5.18675	0.0147439		5.21721	0.0148644		5.06029	0.0146635
	5.18685	0.0147541		5.21725	0.0148747		5.06032	0.0146736
	5.18709	0.0147643		5.21746	0.014885		5.06049	0.0146838
	5.1872	0.0147745		5.21755	0.0148953		5.06063	0.0146939
	5.18731	0.0147847		5.21761	0.0149056		5.06071	0.0147041
	5.18752	0.0147949		5.21769	0.0149158		5.06091	0.0147142
	5.18765	0.0148051		5.21772	0.0149261		5.06109	0.0147244
	5.18786	0.0148153		5.21778	0.0149364		5.06125	0.0147346
	5.18787	0.0148256		5.21789	0.0149467		5.06129	0.0147447
	5.18798	0.0148358		5.21789	0.014957		5.06134	0.0147549
	5.18807	0.014846		5.21801	0.0149673		5.06136	0.014765
	5.1881	0.0148562		5.21809	0.0149776		5.06138	0.0147752
	5.1881	0.0148664		5.21821	0.0149879		5.06164	0.0147853
	5.18824	0.0148766		5.21827	0.0149982		5.06171	0.0147955
	5.18829	0.0148868		5.21828	0.0150085		5.06181	0.0148056
	5.18858	0.014897		5.21841	0.0150188		5.06188	0.0148158
	5.18866	0.0149072		5.21841	0.0150291		5.06206	0.0148259
	5.1887	0.0149174		5.21851	0.0150394		5.06211	0.0148361
	5.18889	0.0149277		5.21862	0.0150497		5.06214	0.0148463
	5.18904	0.0149379		5.21863	0.01506		5.0622	0.0148564
	5.18909	0.0149481		5.21882	0.0150703		5.06223	0.0148666
	5.1891	0.0149583		5.21899	0.0150805		5.0625	0.0148767
	5.18919	0.0149685		5.21911	0.0150908		5.06253	0.0148869
	5.18941	0.0149787		5.21924	0.0151011		5.06258	0.014897
	5.18948	0.0149889		5.21931	0.0151114		5.06262	0.0149072
	5.18968	0.0149991		5.21932	0.0151217		5.06275	0.0149173
	5.18978	0.0150093		5.21933	0.015132		5.06283	0.0149275
	5.18985	0.0150196		5.21954	0.0151423		5.06298	0.0149377
	5.19003	0.0150298		5.21954	0.0151526		5.0631	0.0149478
	5.1901	0.01504		5.21966	0.0151629		5.06324	0.014958
	5.19056	0.0150502		5.21971	0.0151732		5.06332	0.0149681
	5.19062	0.0150604		5.21978	0.0151835		5.06335	0.0149783
	5.19069	0.0150706		5.21979	0.0151938		5.06336	0.0149884
	5.1908	0.0150808		5.21983	0.0152041		5.06358	0.0149986
	5.19105	0.015091		5.21988	0.0152144		5.06364	0.0150087
	5.19107	0.0151012		5.21992	0.0152247		5.06367	0.0150189
	5.19134	0.0151114		5.21993	0.015235		5.06371	0.015029
	5.19137	0.0151217		5.21996	0.0152453		5.06374	0.0150392
	5.19157	0.0151319		5.22	0.0152555		5.06387	0.0150494
	5.19158	0.0151421		5.22001	0.0152658		5.06388	0.0150595
	5.19182	0.0151523		5.22025	0.0152761		5.06391	0.0150697
	5.19185	0.0151625		5.22058	0.0152864		5.06392	0.0150798
	5.19199	0.0151727		5.22065	0.0152967		5.06393	0.01509
	5.19238	0.0151829		5.22116	0.015307		5.06394	0.0151001
	5.19239	0.0151931		5.22121	0.0153173		5.06423	0.0151103
	5.1924	0.0152033		5.22159	0.0153276		5.0643	0.0151204
	5.19247	0.0152136		5.2216	0.0153379		5.06439	0.0151306
	5.19247	0.0152238		5.22163	0.0153482		5.06439	0.0151407
	5.19267	0.015234		5.22166	0.0153585		5.0645	0.0151509
	5.19272	0.0152442		5.22168	0.0153688		5.06475	0.0151611
	5.19277	0.0152544		5.22171	0.0153791		5.06476	0.0151712
	5.19296	0.0152646		5.22174	0.0153894		5.065	0.0151814
	5.19301	0.0152748		5.22179	0.0153997		5.06502	0.0151915
	5.19305	0.015285		5.22213	0.01541		5.06522	0.0152017
	5.19316	0.0152952		5.22255	0.0154202		5.0654	0.0152118
	5.19347	0.0153054		5.22276	0.0154305		5.06543	0.015222
	5.19356	0.0153157		5.2228	0.0154408		5.0656	0.0152321
	5.19387	0.0153259		5.22287	0.0154511		5.06581	0.0152423
	5.19393	0.0153361		5.223	0.0154614		5.06586	0.0152524
	5.19425	0.0153463		5.22302	0.0154717		5.0659	0.0152626
	5.19445	0.0153565		5.22302	0.015482		5.06619	0.0152728
	5.19468	0.0153667		5.22308	0.0154923		5.06619	0.0152829
	5.19471	0.0153769		5.22309	0.0155026		5.0663	0.0152931
	5.19472	0.0153871		5.2231	0.0155129		5.06637	0.0153032
	5.19473	0.0153973		5.22312	0.0155232		5.06639	0.0153134
	5.19505	0.0154076		5.22331	0.0155335		5.06645	0.0153235
	5.19519	0.0154178		5.22353	0.0155438		5.06667	0.0153337
	5.19529	0.015428		5.22399	0.0155541		5.06674	0.0153438
	5.19552	0.0154382		5.22403	0.0155644		5.06687	0.015354
	5.19557	0.0154484		5.22409	0.0155747		5.06697	0.0153642
	5.19559	0.0154586		5.22417	0.015585		5.06708	0.0153743
	5.19561	0.0154688		5.22425	0.0155952		5.06712	0.0153845
	5.19582	0.015479		5.22434	0.0156055		5.06721	0.0153946
	5.19594	0.0154892		5.22442	0.0156158		5.06725	0.0154048
	5.19596	0.0154994		5.22459	0.0156261		5.06729	0.0154149
	5.19613	0.0155097		5.22474	0.0156364		5.06748	0.0154251
	5.19617	0.0155199		5.22476	0.0156467		5.06751	0.0154352
	5.19623	0.0155301		5.22478	0.015657		5.06751	0.0154454
	5.19623	0.0155403		5.22479	0.0156673		5.06754	0.0154555
	5.19628	0.0155505		5.2249	0.0156776		5.0677	0.0154657
	5.19636	0.0155607		5.22491	0.0156879		5.06772	0.0154759
	5.19641	0.0155709		5.22497	0.0156982		5.0678	0.015486
	5.19643	0.0155811		5.22501	0.0157085		5.06786	0.0154962
	5.1967	0.0155913		5.22501	0.0157188		5.06795	0.0155063
	5.19686	0.0156015		5.22509	0.0157291		5.06797	0.0155165
	5.19689	0.0156118		5.22529	0.0157394		5.06798	0.0155266
	5.19698	0.015622		5.22531	0.0157497		5.06802	0.0155368
	5.19723	0.0156322		5.22551	0.0157599		5.06805	0.0155469
	5.19723	0.0156424		5.22553	0.0157702		5.06819	0.0155571
	5.19724	0.0156526		5.22559	0.0157805		5.06842	0.0155672
	5.19728	0.0156628		5.22562	0.0157908		5.06852	0.0155774
	5.19739	0.015673		5.22604	0.0158011		5.06869	0.0155876
	5.19766	0.0156832		5.2262	0.0158114		5.0687	0.0155977
	5.19788	0.0156934		5.22624	0.0158217		5.06903	0.0156079
	5.19807	0.0157037		5.22628	0.015832		5.06909	0.015618
	5.19817	0.0157139		5.22644	0.0158423		5.06927	0.0156282
	5.1982	0.0157241		5.22652	0.0158526		5.06932	0.0156383
	5.19852	0.0157343		5.22656	0.0158629		5.06934	0.0156485
	5.19866	0.0157445		5.22659	0.0158732		5.06945	0.0156586
	5.19871	0.0157547		5.22661	0.0158835		5.06965	0.0156688
	5.19879	0.0157649		5.22668	0.0158938		5.06973	0.0156789
	5.19904	0.0157751		5.22671	0.0159041		5.07012	0.0156891
	5.19908	0.0157853		5.22675	0.0159144		5.07013	0.0156993
	5.19911	0.0157955		5.2268	0.0159246		5.07019	0.0157094
	5.19913	0.0158058		5.22706	0.0159349		5.07022	0.0157196
	5.19924	0.015816		5.22713	0.0159452		5.07026	0.0157297
	5.19926	0.0158262		5.22718	0.0159555		5.07029	0.0157399
	5.19926	0.0158364		5.2272	0.0159658		5.07077	0.01575
	5.19934	0.0158466		5.22726	0.0159761		5.07089	0.0157602
	5.19959	0.0158568		5.22732	0.0159864		5.07091	0.0157703
	5.19969	0.015867		5.22737	0.0159967		5.07092	0.0157805
	5.19971	0.0158772		5.22738	0.016007		5.07095	0.0157906
	5.19976	0.0158874		5.22739	0.0160173		5.07099	0.0158008
	5.19977	0.0158977		5.2274	0.0160276		5.07113	0.015811
	5.19985	0.0159079		5.22746	0.0160379		5.07119	0.0158211
	5.20002	0.0159181		5.22751	0.0160482		5.07126	0.0158313
	5.20003	0.0159283		5.22761	0.0160585		5.07141	0.0158414
	5.20024	0.0159385		5.22771	0.0160688		5.07141	0.0158516
	5.20027	0.0159487		5.22777	0.0160791		5.07146	0.0158617
	5.20028	0.0159589		5.22787	0.0160894		5.07147	0.0158719
	5.2003	0.0159691		5.22793	0.0160996		5.07149	0.015882
	5.20039	0.0159793		5.22794	0.0161099		5.07149	0.0158922
	5.20098	0.0159895		5.22798	0.0161202		5.07152	0.0159024
	5.20122	0.0159998		5.22803	0.0161305		5.07159	0.0159125
	5.20129	0.01601		5.22819	0.0161408		5.07162	0.0159227
	5.20145	0.0160202		5.22828	0.0161511		5.07162	0.0159328
	5.20185	0.0160304		5.22828	0.0161614		5.07167	0.015943
	5.20195	0.0160406		5.22833	0.0161717		5.07171	0.0159531
	5.20202	0.0160508		5.22836	0.016182		5.07182	0.0159633
	5.20241	0.016061		5.22845	0.0161923		5.07185	0.0159734
	5.20264	0.0160712		5.22847	0.0162026		5.07207	0.0159836
	5.20268	0.0160814		5.22855	0.0162129		5.07211	0.0159937
	5.20281	0.0160916		5.22876	0.0162232		5.07211	0.0160039
	5.20296	0.0161019		5.22896	0.0162335		5.07235	0.0160141
	5.20306	0.0161121		5.22898	0.0162438		5.07237	0.0160242
	5.20308	0.0161223		5.22909	0.0162541		5.07237	0.0160344
	5.20312	0.0161325		5.22912	0.0162643		5.07238	0.0160445
	5.20318	0.0161427		5.22917	0.0162746		5.07248	0.0160547
	5.20322	0.0161529		5.22917	0.0162849		5.07251	0.0160648
	5.20388	0.0161631		5.22926	0.0162952		5.07267	0.016075
	5.20392	0.0161733		5.22932	0.0163055		5.07275	0.0160851
	5.20396	0.0161835		5.22933	0.0163158		5.0729	0.0160953
	5.20408	0.0161938		5.22934	0.0163261		5.07292	0.0161054
	5.20415	0.016204		5.22948	0.0163364		5.07294	0.0161156
	5.20419	0.0162142		5.22964	0.0163467		5.07294	0.0161258
	5.20453	0.0162244		5.22967	0.016357		5.07294	0.0161359
	5.20457	0.0162346		5.22971	0.0163673		5.07315	0.0161461
	5.20461	0.0162448		5.22972	0.0163776		5.07319	0.0161562
	5.20463	0.016255		5.22976	0.0163879		5.07321	0.0161664
	5.20464	0.0162652		5.22984	0.0163982		5.07322	0.0161765
	5.20464	0.0162754		5.22989	0.0164085		5.07324	0.0161867
	5.20467	0.0162856		5.23011	0.0164188		5.0733	0.0161968
	5.20469	0.0162959		5.23011	0.016429		5.07332	0.016207
	5.20498	0.0163061		5.23022	0.0164393		5.07333	0.0162171
	5.20526	0.0163163		5.23024	0.0164496		5.07349	0.0162273
	5.20533	0.0163265		5.23026	0.0164599		5.07354	0.0162375
	5.2055	0.0163367		5.23027	0.0164702		5.07364	0.0162476
	5.20557	0.0163469		5.23031	0.0164805		5.0738	0.0162578
	5.20558	0.0163571		5.23051	0.0164908		5.07385	0.0162679
	5.20568	0.0163673		5.23058	0.0165011		5.07389	0.0162781
	5.20568	0.0163775		5.23061	0.0165114		5.07407	0.0162882
	5.2058	0.0163878		5.23073	0.0165217		5.07423	0.0162984
	5.20608	0.016398		5.23084	0.016532		5.07428	0.0163085
	5.20608	0.0164082		5.2309	0.0165423		5.07437	0.0163187
	5.20613	0.0164184		5.23093	0.0165526		5.07444	0.0163289
	5.20642	0.0164286		5.23095	0.0165629		5.07448	0.016339
	5.20644	0.0164388		5.23103	0.0165732		5.07457	0.0163492
	5.20661	0.016449		5.23124	0.0165835		5.07462	0.0163593
	5.20663	0.0164592		5.23144	0.0165938		5.07463	0.0163695
	5.2067	0.0164694		5.23167	0.016604		5.07469	0.0163796
	5.20673	0.0164796		5.23174	0.0166143		5.0748	0.0163898
	5.20674	0.0164899		5.23177	0.0166246		5.07484	0.0163999
	5.20679	0.0165001		5.23185	0.0166349		5.07489	0.0164101
	5.20684	0.0165103		5.23212	0.0166452		5.0749	0.0164202
	5.20689	0.0165205		5.23227	0.0166555		5.07491	0.0164304
	5.20728	0.0165307		5.23242	0.0166658		5.07503	0.0164406
	5.20729	0.0165409		5.23253	0.0166761		5.07515	0.0164507
	5.20745	0.0165511		5.23264	0.0166864		5.07521	0.0164609
	5.20753	0.0165613		5.23292	0.0166967		5.07581	0.016471
	5.20759	0.0165715		5.23299	0.016707		5.07584	0.0164812
	5.2077	0.0165817		5.23316	0.0167173		5.07609	0.0164913
	5.20772	0.016592		5.23317	0.0167276		5.07616	0.0165015
	5.20807	0.0166022		5.2332	0.0167379		5.07621	0.0165116
	5.20834	0.0166124		5.23326	0.0167482		5.07632	0.0165218
	5.20859	0.0166226		5.23333	0.0167585		5.07638	0.0165319
	5.2086	0.0166328		5.23352	0.0167687		5.0767	0.0165421
	5.20862	0.016643		5.23357	0.016779		5.07681	0.0165523
	5.20887	0.0166532		5.23359	0.0167893		5.07683	0.0165624
	5.20894	0.0166634		5.23368	0.0167996		5.07685	0.0165726
	5.20908	0.0166736		5.23373	0.0168099		5.07699	0.0165827
	5.20918	0.0166839		5.23395	0.0168202		5.0771	0.0165929
	5.20922	0.0166941		5.234	0.0168305		5.07714	0.016603
	5.20926	0.0167043		5.23414	0.0168408		5.0772	0.0166132
	5.2094	0.0167145		5.23427	0.0168511		5.07721	0.0166233
	5.20946	0.0167247		5.23451	0.0168614		5.07732	0.0166335
	5.20963	0.0167349		5.23459	0.0168717		5.07745	0.0166436
	5.20976	0.0167451		5.23468	0.016882		5.07747	0.0166538
	5.20982	0.0167553		5.23478	0.0168923		5.0775	0.016664
	5.20995	0.0167655		5.23505	0.0169026		5.07751	0.0166741
	5.20995	0.0167757		5.23516	0.0169129		5.07758	0.0166843
	5.20998	0.016786		5.23521	0.0169232		5.07762	0.0166944
	5.21014	0.0167962		5.23588	0.0169334		5.07763	0.0167046
	5.21027	0.0168064		5.23612	0.0169437		5.07763	0.0167147
	5.21035	0.0168166		5.23612	0.016954		5.07763	0.0167249
	5.21058	0.0168268		5.23613	0.0169643		5.07769	0.016735
	5.2107	0.016837		5.23635	0.0169746		5.07786	0.0167452
	5.21076	0.0168472		5.23645	0.0169849		5.07791	0.0167554
	5.21079	0.0168574		5.23651	0.0169952		5.07802	0.0167655
	5.2108	0.0168676		5.2366	0.0170055		5.07814	0.0167757
	5.21111	0.0168779		5.23664	0.0170158		5.07821	0.0167858
	5.21114	0.0168881		5.23666	0.0170261		5.07829	0.016796
	5.21124	0.0168983		5.23672	0.0170364		5.0783	0.0168061
	5.21133	0.0169085		5.23681	0.0170467		5.07831	0.0168163
	5.21135	0.0169187		5.23684	0.017057		5.07832	0.0168264
	5.21148	0.0169289		5.23685	0.0170673		5.0785	0.0168366
	5.21152	0.0169391		5.23686	0.0170776		5.07857	0.0168467
	5.21176	0.0169493		5.23695	0.0170879		5.0786	0.0168569
	5.21187	0.0169595		5.23699	0.0170982		5.07877	0.0168671
	5.21191	0.0169697		5.23701	0.0171084		5.07895	0.0168772
	5.21197	0.01698		5.23702	0.0171187		5.07897	0.0168874
	5.21214	0.0169902		5.23715	0.017129		5.07904	0.0168975
	5.21225	0.0170004		5.2372	0.0171393		5.07908	0.0169077
	5.21229	0.0170106		5.23725	0.0171496		5.07913	0.0169178
	5.21232	0.0170208		5.23727	0.0171599		5.07919	0.016928
	5.21261	0.017031		5.23733	0.0171702		5.07932	0.0169381
	5.21261	0.0170412		5.23736	0.0171805		5.07934	0.0169483
	5.21265	0.0170514		5.23739	0.0171908		5.07935	0.0169584
	5.21278	0.0170616		5.23745	0.0172011		5.07967	0.0169686
	5.21308	0.0170719		5.23755	0.0172114		5.0799	0.0169788
	5.21328	0.0170821		5.23763	0.0172217		5.0799	0.0169889
	5.2133	0.0170923		5.23776	0.017232		5.07999	0.0169991
	5.21332	0.0171025		5.23793	0.0172423		5.08002	0.0170092
	5.21343	0.0171127		5.23797	0.0172526		5.08008	0.0170194
	5.21346	0.0171229		5.23806	0.0172629		5.08008	0.0170295
	5.21348	0.0171331		5.23824	0.0172731		5.08013	0.0170397
	5.2136	0.0171433		5.23824	0.0172834		5.08016	0.0170498
	5.21372	0.0171535		5.23826	0.0172937		5.08022	0.01706
	5.21389	0.0171637		5.23828	0.017304		5.08032	0.0170701
	5.21396	0.017174		5.23833	0.0173143		5.08034	0.0170803
	5.21399	0.0171842		5.23833	0.0173246		5.08036	0.0170905
	5.21405	0.0171944		5.23836	0.0173349		5.0804	0.0171006
	5.21411	0.0172046		5.23847	0.0173452		5.08043	0.0171108
	5.2143	0.0172148		5.23854	0.0173555		5.08086	0.0171209
	5.2143	0.017225		5.23864	0.0173658		5.0809	0.0171311
	5.21438	0.0172352		5.23876	0.0173761		5.08091	0.0171412
	5.21441	0.0172454		5.23877	0.0173864		5.08095	0.0171514
	5.2145	0.0172556		5.23899	0.0173967		5.08096	0.0171615
	5.21452	0.0172658		5.23906	0.017407		5.08101	0.0171717
	5.21454	0.0172761		5.23927	0.0174173		5.08104	0.0171819
	5.21473	0.0172863		5.23936	0.0174276		5.08112	0.017192
	5.21483	0.0172965		5.2395	0.0174379		5.08119	0.0172022
	5.2151	0.0173067		5.23953	0.0174481		5.08123	0.0172123
	5.21519	0.0173169		5.23956	0.0174584		5.08129	0.0172225
	5.21521	0.0173271		5.23969	0.0174687		5.08134	0.0172326
	5.21552	0.0173373		5.23975	0.017479		5.08134	0.0172428
	5.2156	0.0173475		5.23982	0.0174893		5.08137	0.0172529
	5.21586	0.0173577		5.23995	0.0174996		5.08141	0.0172631
	5.21587	0.017368		5.23997	0.0175099		5.08144	0.0172732
	5.21591	0.0173782		5.24009	0.0175202		5.08146	0.0172834
	5.21596	0.0173884		5.24019	0.0175305		5.08154	0.0172936
	5.21601	0.0173986		5.24022	0.0175408		5.08159	0.0173037
	5.21605	0.0174088		5.24027	0.0175511		5.0817	0.0173139
	5.21607	0.017419		5.2403	0.0175614		5.08176	0.017324
	5.21608	0.0174292		5.24033	0.0175717		5.08183	0.0173342
	5.21641	0.0174394		5.24034	0.017582		5.08186	0.0173443
	5.21645	0.0174496		5.24039	0.0175923		5.08189	0.0173545
	5.21654	0.0174598		5.24041	0.0176026		5.08191	0.0173646
	5.2166	0.0174701		5.24054	0.0176128		5.08193	0.0173748
	5.21674	0.0174803		5.24062	0.0176231		5.08201	0.0173849
	5.2169	0.0174905		5.24067	0.0176334		5.08212	0.0173951
	5.21711	0.0175007		5.24071	0.0176437		5.08212	0.0174053
	5.21719	0.0175109		5.24093	0.017654		5.08216	0.0174154
	5.21751	0.0175211		5.24098	0.0176643		5.08216	0.0174256
	5.21758	0.0175313		5.24099	0.0176746		5.08223	0.0174357
	5.21758	0.0175415		5.24099	0.0176849		5.08224	0.0174459
	5.2177	0.0175517		5.24104	0.0176952		5.08227	0.017456
	5.21783	0.017562		5.24107	0.0177055		5.08234	0.0174662
	5.21791	0.0175722		5.24107	0.0177158		5.08242	0.0174763
	5.21823	0.0175824		5.24128	0.0177261		5.08245	0.0174865
	5.21856	0.0175926		5.24146	0.0177364		5.08252	0.0174966
	5.21866	0.0176028		5.24149	0.0177467		5.08257	0.0175068
	5.21867	0.017613		5.24162	0.017757		5.08262	0.017517
	5.2187	0.0176232		5.2417	0.0177673		5.08266	0.0175271
	5.2187	0.0176334		5.24173	0.0177775		5.08272	0.0175373
	5.21876	0.0176436		5.24183	0.0177878		5.08274	0.0175474
	5.21881	0.0176538		5.24184	0.0177981		5.08281	0.0175576
	5.21923	0.0176641		5.24191	0.0178084		5.08282	0.0175677
	5.21943	0.0176743		5.24199	0.0178187		5.08303	0.0175779
	5.21961	0.0176845		5.24206	0.017829		5.0831	0.017588
	5.21973	0.0176947		5.24214	0.0178393		5.08315	0.0175982
	5.2199	0.0177049		5.24227	0.0178496		5.0832	0.0176084
	5.21994	0.0177151		5.24227	0.0178599		5.08329	0.0176185
	5.21999	0.0177253		5.24229	0.0178702		5.0833	0.0176287
	5.22028	0.0177355		5.24246	0.0178805		5.0833	0.0176388
	5.22034	0.0177457		5.24249	0.0178908		5.08344	0.017649
	5.22044	0.0177559		5.24258	0.0179011		5.08347	0.0176591
	5.22046	0.0177662		5.2427	0.0179114		5.08359	0.0176693
	5.22047	0.0177764		5.24271	0.0179217		5.08369	0.0176794
	5.22062	0.0177866		5.24276	0.017932		5.08369	0.0176896
	5.22074	0.0177968		5.24279	0.0179423		5.08382	0.0176997
	5.22092	0.017807		5.24283	0.0179525		5.08407	0.0177099
	5.22098	0.0178172		5.24332	0.0179628		5.08414	0.0177201
	5.22103	0.0178274		5.24339	0.0179731		5.08421	0.0177302
	5.22104	0.0178376		5.2435	0.0179834		5.08427	0.0177404
	5.22114	0.0178478		5.2437	0.0179937		5.08429	0.0177505
	5.22125	0.0178581		5.24373	0.018004		5.0843	0.0177607
	5.22126	0.0178683		5.24383	0.0180143		5.08438	0.0177708
	5.22137	0.0178785		5.24384	0.0180246		5.08459	0.017781
	5.22145	0.0178887		5.24386	0.0180349		5.08482	0.0177911
	5.22154	0.0178989		5.24395	0.0180452		5.08493	0.0178013
	5.22175	0.0179091		5.24396	0.0180555		5.085	0.0178114
	5.22189	0.0179193		5.24413	0.0180658		5.08505	0.0178216
	5.22211	0.0179295		5.24418	0.0180761		5.08513	0.0178318
	5.22266	0.0179397		5.24434	0.0180864		5.08517	0.0178419
	5.22273	0.0179499		5.24441	0.0180967		5.0852	0.0178521
	5.22274	0.0179602		5.24441	0.018107		5.08521	0.0178622
	5.22281	0.0179704		5.24444	0.0181172		5.08541	0.0178724
	5.22283	0.0179806		5.24453	0.0181275		5.08547	0.0178825
	5.22292	0.0179908		5.24456	0.0181378		5.08576	0.0178927
	5.22377	0.018001		5.24457	0.0181481		5.08606	0.0179028
	5.2238	0.0180112		5.24462	0.0181584		5.08613	0.017913
	5.22394	0.0180214		5.24467	0.0181687		5.08615	0.0179231
	5.22409	0.0180316		5.24486	0.018179		5.08618	0.0179333
	5.22432	0.0180418		5.24498	0.0181893		5.08634	0.0179435
	5.22451	0.0180521		5.24502	0.0181996		5.08641	0.0179536
	5.22452	0.0180623		5.24527	0.0182099		5.08666	0.0179638
	5.22473	0.0180725		5.24544	0.0182202		5.0867	0.0179739
	5.22492	0.0180827		5.24553	0.0182305		5.08688	0.0179841
	5.22502	0.0180929		5.24555	0.0182408		5.0869	0.0179942
	5.22503	0.0181031		5.2456	0.0182511		5.08693	0.0180044
	5.22506	0.0181133		5.24561	0.0182614		5.08694	0.0180145
	5.22512	0.0181235		5.24572	0.0182717		5.08696	0.0180247
	5.2252	0.0181337		5.24577	0.018282		5.08698	0.0180349
	5.22537	0.0181439		5.24582	0.0182922		5.08705	0.018045
	5.22561	0.0181542		5.24593	0.0183025		5.08706	0.0180552
	5.22567	0.0181644		5.24595	0.0183128		5.08718	0.0180653
	5.22574	0.0181746		5.24602	0.0183231		5.08755	0.0180755
	5.22584	0.0181848		5.24617	0.0183334		5.08761	0.0180856
	5.22593	0.018195		5.24623	0.0183437		5.08764	0.0180958
	5.22604	0.0182052		5.24627	0.018354		5.08765	0.0181059
	5.22604	0.0182154		5.24631	0.0183643		5.08771	0.0181161
	5.22615	0.0182256		5.24637	0.0183746		5.08777	0.0181262
	5.22629	0.0182358		5.24643	0.0183849		5.0878	0.0181364
	5.22634	0.0182461		5.2465	0.0183952		5.08785	0.0181466
	5.22639	0.0182563		5.24655	0.0184055		5.08788	0.0181567
	5.22646	0.0182665		5.24661	0.0184158		5.08808	0.0181669
	5.22656	0.0182767		5.24691	0.0184261		5.08819	0.018177
	5.22662	0.0182869		5.24702	0.0184364		5.08828	0.0181872
	5.22664	0.0182971		5.24703	0.0184467		5.08852	0.0181973
	5.22665	0.0183073		5.24712	0.0184569		5.08858	0.0182075
	5.2267	0.0183175		5.24735	0.0184672		5.08868	0.0182176
	5.22671	0.0183277		5.24739	0.0184775		5.08868	0.0182278
	5.22677	0.0183379		5.24744	0.0184878		5.0887	0.0182379
	5.22677	0.0183482		5.24747	0.0184981		5.0888	0.0182481
	5.22685	0.0183584		5.24749	0.0185084		5.08888	0.0182583
	5.2269	0.0183686		5.24765	0.0185187		5.08892	0.0182684
	5.22691	0.0183788		5.24772	0.018529		5.0891	0.0182786
	5.22699	0.018389		5.24781	0.0185393		5.08919	0.0182887
	5.22726	0.0183992		5.24786	0.0185496		5.0892	0.0182989
	5.22726	0.0184094		5.24788	0.0185599		5.08931	0.018309
	5.22767	0.0184196		5.24793	0.0185702		5.08933	0.0183192
	5.22783	0.0184298		5.248	0.0185805		5.08944	0.0183293
	5.22799	0.01844		5.2481	0.0185908		5.08951	0.0183395
	5.228	0.0184503		5.24815	0.0186011		5.08963	0.0183496
	5.22802	0.0184605		5.24823	0.0186114		5.08965	0.0183598
	5.2281	0.0184707		5.2483	0.0186216		5.09002	0.01837
	5.22818	0.0184809		5.24832	0.0186319		5.09006	0.0183801
	5.22833	0.0184911		5.24833	0.0186422		5.09009	0.0183903
	5.22835	0.0185013		5.24837	0.0186525		5.09014	0.0184004
	5.22839	0.0185115		5.24852	0.0186628		5.09026	0.0184106
	5.22856	0.0185217		5.2486	0.0186731		5.09027	0.0184207
	5.22863	0.0185319		5.24873	0.0186834		5.09027	0.0184309
	5.22865	0.0185422		5.24883	0.0186937		5.09044	0.018441
	5.22878	0.0185524		5.24883	0.018704		5.09044	0.0184512
	5.2288	0.0185626		5.24897	0.0187143		5.09056	0.0184614
	5.22905	0.0185728		5.24901	0.0187246		5.09061	0.0184715
	5.22928	0.018583		5.24901	0.0187349		5.09062	0.0184817
	5.22932	0.0185932		5.24918	0.0187452		5.09068	0.0184918
	5.22936	0.0186034		5.2496	0.0187555		5.09079	0.018502
[truncated: 96,654 more rows]

## Sheet: Figure S1
Figure S1
	MCMC chain
	b	m	K	c	p	a
[truncated: 100,000 more rows]

## Sheet: Figure S4
Figure S4
[truncated: 96,299 more rows]
